# Supplementary material for: VH1-69 Utilizing Antibodies Are Capable of Mediating Non-neutralizing Fc-Mediated Effector Functions Against the Transmitted/Founder gp120
Source: Front Immunol. 2019 Jan 15;9:3163. doi: 10.3389/fimmu.2018.03163 (PMC6341001; doi:10.3389/fimmu.2018.03163)
Supplement: Supplementary Table 1 — Genetic characterization of paired heavy- and light-chain sequences isolated from autologous T/F gp120 reactive single memory B cells sorted from PBMC collected at 7.5 months after infection (Time Point 2). Sequences from paired heavy- and light-chains from autologous T/F Env gp120-reactive single B cells were analyzed via IMGT vquest (http://imgt.org/IMGT_vquest/vquest) to determine (i) Variable heavy (VH) germline and allele, (ii) VH identity to germline, (iii) CDRH2 sequence determination, (iv) CDRH3 length, (v) CDRH3 sequence determination, (vi) Variable light (VL) germline and allele. CDRH2 GRAVY scores were calculated via (http://www.gravy-calculator.de). [file Table_1.XLSX]

## Sheet: Sheet1
R774F
Sequence ID	VH-GENE and allele	VH-REGION identity %	CDRH2-IMGT sequence	CDRH2 GRAVY	CDRH3-IMGT length	CDRH3-IMGT sequence	Sequence ID	VL-GENE and allele
5HC3-5	Homsap IGHV1-18*01 F	94.79	INVYNGHT	-0.4875	13	ARWDKWELGAFDI	5KC3-3	Homsap IGKV1-5*03 F
5HF5-4	Homsap IGHV1-18*01 F	84.72	ISTSNGNT	-0.7375	17	ARVARTGLWATYYYFDY	5LF5-2	Homsap IGLV7-43*01 F
2HD6-2	Homsap IGHV1-18*02 F	94.79	ISAYSGNT	-0.15	20	ARIIVDYTNWWQTTTHYFDY	2KD6-4	Homsap IGKV2-29*02 F
5HD10-7	Homsap IGHV1-3*01 F	87.15	ISPSTYKT	-0.6625	15	ARHHYASDGTFTPDI	5LD10	Homsap IGLV3-10*01 F
5HA3-6	Homsap IGHV1-46*01 F, or Homsap IGHV1-46*03 F	94.44	INPSVGST	0.1125	13	ARGAAVADYYMDV	5KA3-2	Homsap IGKV3-15*01 F
2HB4-3	Homsap IGHV1-46*01 F, or Homsap IGHV1-46*03 F	95.83	INPSGGYT	-0.525	16	ARGGDIEVVEAATIDH	2LB4-3	Homsap IGLV3-25*03 F
2HE1-6	Homsap IGHV1-69-2*01 F	91.67	VDPENGET	-1.5625	22	ATNWGRGMVVPPDGLLGSWFDP	2LE1-2	Homsap IGLV3-1*01 F
5HA12-4	Homsap IGHV1-69*01 F, or Homsap IGHV1-69*09 F or Homsap IGHV1-69D*01 F	94.44	IIPIHGIA	1.825	12	ARDTGSDFPLNL	5LA12-1	Homsap IGLV3-10*01 F
2HF3-6	Homsap IGHV1-69*01 F, or Homsap IGHV1-69*09 F or Homsap IGHV1-69D*01 F	94.1	IIPFLHIT	1.825	24	ARVIVHCSGDNCDFFNHYYYYMDV	2KF3-1	Homsap IGKV3-15*01 F
2HB6-14	Homsap IGHV1-69*01 F, or Homsap IGHV1-69*13 F or Homsap IGHV1-69D*01 F	93.06	IIPIFRTT	1.1	12	ARWWQEGGAFDI	2LB6-2	Homsap IGLV3-19*01 F
2HA12-1	Homsap IGHV1-69*01 F, or Homsap IGHV1-69*13 F or Homsap IGHV1-69D*01 F	95.14	IIPIFGTA	1.925	13	ARYGVGVNWAFDV	2LA12-1	Homsap IGLV3-19*01 F
2HA7-1	Homsap IGHV1-69*01 F, or Homsap IGHV1-69*13 F or Homsap IGHV1-69D*01 F	97.22	IIPIFGTA	1.925	13	ARARQLVRFDFEY	2KA7-2	Homsap IGKV3-20*01 F
2HE9-1	Homsap IGHV1-69*01 F, or Homsap IGHV1-69*13 F or Homsap IGHV1-69D*01 F	92.71	IIPIFGSA	1.9125	13	ARARQLVRFDLDN	2KE9-4	Homsap IGKV3-20*01 F
5HC7-1	Homsap IGHV1-69*01 F, or Homsap IGHV1-69*13 F or Homsap IGHV1-69D*01 F	94.79	IIPIFGTT	1.6125	13	ARARQLVRFDMDY	5KC7-3	Homsap IGKV3-20*01 F
5HH4-4	Homsap IGHV1-69*01 F, or Homsap IGHV1-69*13 F or Homsap IGHV1-69D*01 F	93.4	IISIFGTT	1.7125	13	ARARQVVRFDLEF	5KH4-3	Homsap IGKV3-20*01 F
2HH7-1	Homsap IGHV1-69*01 F, or Homsap IGHV1-69*13 F or Homsap IGHV1-69D*01 F	92.36	IIPVFGTA	1.8875	14	SISRTLKLGDAFDI	2KH7-5	Homsap IGKV4-1*01 F
5HB11-6	Homsap IGHV1-69*01 F, or Homsap IGHV1-69*13 F or Homsap IGHV1-69D*01 F	95.49	IIHIFGTT	1.4125	14	ATSRTLKLDDAFDI	5KB11-4	Homsap IGKV4-1*01 F
5HG9-3	Homsap IGHV1-69*01 F, or Homsap IGHV1-69*13 F or Homsap IGHV1-69D*01 F	95.49	IIPIFGTA	1.925	14	ANYLSSWRVHAFDI	5LG9-1	Homsap IGLV2-14*01 F
5HH8-4	Homsap IGHV1-69*01 F, or Homsap IGHV1-69*13 F or Homsap IGHV1-69D*01 F	95.14	IIPVFGTA	1.8875	14	SISRTLKLADAFDI	5KH8-2	Homsap IGKV4-1*01 F
2HG2-3	Homsap IGHV1-69*01 F, or Homsap IGHV1-69*13 F or Homsap IGHV1-69D*01 F	97.57	LIPIFGTE	1.175	17	ARAQRVVPAAMENWFDP	2KG2-1	Homsap IGKV1-39*01 F, or Homsap IGKV1D-39*01 F
5HC6-5	Homsap IGHV1-69*01 F, or Homsap IGHV1-69*13 F or Homsap IGHV1-69D*01 F	95.83	IIPIFGAA	2.2375	17	ARGTRLHPVHNYYYMDV	5KC6-1	Homsap IGKV3-20*01 F
5HG4-5	Homsap IGHV1-69*01 F, or Homsap IGHV1-69*13 F or Homsap IGHV1-69D*01 F	97.22	IIPIFGTP	1.5	17	ARGTRLHPVHNYYYMDV	5KG4-5	Homsap IGKV3-20*01 F
2HC6-6	Homsap IGHV1-69*01 F, or Homsap IGHV1-69*13 F or Homsap IGHV1-69D*01 F	96.18	IIAIFGTT	2.0375	18	ARGQRLHPLHYDYYYMDV	2KC6-2	Homsap IGKV3-20*01 F
2HA2-2	Homsap IGHV1-69*01 F, or Homsap IGHV1-69*13 F or Homsap IGHV1-69D*01 F	91.67	TIPIFGTI	1.6125	19	ARGRGHIVVEPGNKYAFDI	2KA2-2	Homsap IGKV1-39*01 F, or Homsap IGKV1D-39*01 F
2HG9-1	Homsap IGHV1-69*01 F, or Homsap IGHV1-69*13 F or Homsap IGHV1-69D*01 F	96.18	IIPIFGTP	1.5	19	ARGRGHVVVEPGGQHSFDV	2KG9-2	Homsap IGKV1-39*01 F, or Homsap IGKV1D-39*01 F
5HD2-4	Homsap IGHV1-69*01 F, or Homsap IGHV1-69*13 F or Homsap IGHV1-69D*01 F	93.75	IIPIFGTP	1.5	21	ARASDPAIFGTEGPSSRNFDF	5KD2	Homsap IGKV1-39*01 F, or Homsap IGKV1D-39*01 F
5HG5-4	Homsap IGHV1-69*01 F, or Homsap IGHV1-69D*01 F	96.88	IIPIIGTA	2.1375	16	ARGFRIQLYVVGWFDA	5KG5-1	Homsap IGKV3-15*01 F
2HG8_-4	Homsap IGHV1-69*06 F	95.83	IIPIFDTA	1.5375	14	ANYLSNWRVHAFDI	2KG8-1	Homsap IGKV3-20*01 F
2HH10-1	Homsap IGHV1-69*06 F	91.67	FIPIFNTV	1.625	18	ARARACGGDCYRESPPDI	2KH10-2	Homsap IGKV1-39*01 F, or Homsap IGKV1D-39*01 F
2HE6-6	Homsap IGHV2-5*02 F	95.53	IYWDDDK	-1.72857	9	AHERAGTVV	2LE6-4	Homsap IGLV4-69*01 F
5HG2-4	Homsap IGHV3-11*04 F	92.71	ISSDSGTI	0.25	14	RMDDWGSYRYTHDS	5KG2-4	Homsap IGKV2D-29*02 F
2HA3-6	Homsap IGHV3-11*04 F	94.44	ISSSAAAI	1.5	19	ARVRSTVFWVSSMGVNFQH	2KA3-5	Homsap IGKV3-15*01 F
5HF2-1	Homsap IGHV3-15*01 F	94.22	IKPKTDGGTT	-1.13	18	TTDFQAPVLWFYSYYMDV	5KF2-1	Homsap IGKV3-20*01 F
5HA9-6	Homsap IGHV3-15*01 F	94.22	IKRKSDGETT	-1.74	20	TTDSSAGGSWPYYHSYYMDV	5KA9-4	Homsap IGKV3-20*01 F
5HH7-3	Homsap IGHV3-23*04 F	92.36	ISISRDTT	-0.25	11	ATGPLLRNFDY	5LH7-5	Homsap IGLV2-23*01 F, or Homsap IGLV2-23*03 F
2HD7-5	Homsap IGHV3-23*04 F	94.1	ITGSRGNA	-0.5	13	AREGRLLGALFDY	2LD7-4	Homsap IGLV2-23*02 F
2HC7-2	Homsap IGHV3-23*04 F	96.53	ISGSGGTT	0.0375	16	VGSSGWYIQPKYYFDY	2KC7-2	Homsap IGKV3-20*01 F
5HA10-6	Homsap IGHV3-23*04 F	93.75	ISATGTNT	-0.0625	16	VGSSGWFFQPKLYFDY	5KA10-1	Homsap IGKV3-20*01 F
5HD12-2	Homsap IGHV3-23*04 F	96.53	ISGSGGST	0.025	16	AKVGGSTWLPYWHFDL	5KD12-3	Homsap IGKV3-11*01 F
5HF6-6	Homsap IGHV3-74*02 F	94.44	INTNGSNT	-1.075	19	AREGVGKSPYWFNYYYMDV	5KF6-4	Homsap IGKV3-20*01 F
5HA5-2	Homsap IGHV4-30-4*01 F	94.85	IDYSGST	-0.428571	14	ARIRNMGWELPLDF	5LA5-5	Homsap IGLV4-69*01 F
5HH5-1	Homsap IGHV4-30-4*01 F	93.47	IYYSGST	-0.114286	17	ARDPSRNYDDYGNWFDP	5LH5-3	Homsap IGLV1-40*01 F
5HC11-8	Homsap IGHV4-30-4*01 F	95.19	ISYIGST	0.714286	20	ARDTNRYHFWSGQRESGFDY	5KC11-3	Homsap IGKV2-24*01 F
5HG1-3	Homsap IGHV4-34*01 F	91.93	INQSAST	-0.428571	14	ASSIVITETEAKLA	5LG1-2	Homsap IGLV3-25*03 F
5HE6-1	Homsap IGHV4-39*01 F	93.47	VYHSGNT	-0.814286	16	ARQRGSPDFGDYVLDY	5KE6-1	Homsap IGKV4-1*01 F
5HE10-2	Homsap IGHV4-39*01 F	97.94	IYYSGST	-0.114286	20	ARLYGDYLSEYYYYYYYMDV	5KE10-1	Homsap IGKV3-15*01 F
5HC4-1	Homsap IGHV4-59*01 F	93.33	ISYSGRT	-0.571429	12	AGSFGSGNYFDS	5LC4-5	Homsap IGLV7-43*01 F
2HF4-1	Homsap IGHV4-59*01 F	86.67	VSDTGSS	-0.4	16	ARAFSRSGDYHLYMDV	2KF4-5	Homsap IGKV1-39*01 F, or Homsap IGKV1D-39*01 F
2HF6-3	Homsap IGHV4-59*01 F	89.82	IYHTGFT	0.142857	18	ASATRGGGLHERLIYFDS	2KF6-4	Homsap IGKV4-1*01 F
2HG5-3	Homsap IGHV4-59*01 F	91.23	LYHSGST	-0.485714	20	ARLHRTYTTSYYHYYYYMDV	2KG5-2	Homsap IGKV3-20*01 F
5HC9-2	Homsap IGHV4-59*01 F	88.77	LYHSGSS	-0.5	20	ARLQRTYSTSYYHYYYYMDV	5KC9-3	Homsap IGKV3-20*01 F
2HB2-3	Homsap IGHV4-59*08 F	97.19	IYYSGNT	-0.5	18	ARLKDYDFWSGSKYYFDY	2LB2-4	Homsap IGLV1-40*01 F, or Homsap IGLV1-40*02 F
5HF10-3	Homsap IGHV5-51*01 F	96.53	IYPDDSDI	-0.65	8	GTAIPFDC	5KF10-4	Homsap IGKV3-20*01 F
R53F
Sequence ID	VH-GENE and allele	VH-REGION identity %	CDRH2-IMGT sequence	CDRH2 GRAVY	CDRH3-IMGT length	CDRH3-IMGT sequence	Sequence ID	VL-GENE and allele
3HC10	Homsap IGHV1-18*01 F	88.89	ISGRNGNT	-1.1625	27	ARDRRPGLPSYYYDSNSRYGDYYYMDV	3KC10	Homsap IGKV1-17*03 F
3HG2	Homsap IGHV1-18*01 F	89.24	ISGRNGNT	-1.1625	27	ARDRRPGLPSYYYDSNSRYGDYYYMDV	3KG2	Homsap IGKV1-17*03 F
3HD3	Homsap IGHV1-2*02 F, or Homsap IGHV1-2*04 F	93.75	ISPKSGDT	-0.9	16	ARVETWGLTRLYYFDY	3LD3	Homsap IGLV2-14*01 F
1HA9	Homsap IGHV1-69-2*01 F	91.32	IDPEDGKR	-2.05	7	STGTMAF	1LA9	Homsap IGLV3-27*01 F
1HH9	Homsap IGHV1-69-2*01 F	89.24	IDPEDGKT	-1.575	7	SSVKMAY	1LH9	Homsap IGLV3-27*01 F
2HF11	Homsap IGHV1-69-2*01 F	89.93	LDPEDGKA	-1.35	7	ATGKMAY	2LF11	Homsap IGLV3-27*01 F
2HG4	Homsap IGHV1-69-2*01 F	87.85	IDPEDGQT	-1.525	7	TTVKMAY	2LG4	Homsap IGLV3-27*01 F
3HD1	Homsap IGHV1-69*06 F	95.83	IIPAFGTT	1.275	19	ARNSDYHFWSGSYNYYMDV	3KD1	Homsap IGKV3-20*01 F
1HB9	Homsap IGHV2-5*02 F, or Homsap IGHV2-5*09 F	96.22	IYGDDDK	-1.65714	20	AHRSPGSNSWPYYHNYYMDV	1KB9	Homsap IGKV4-1*01 F
2HD6	Homsap IGHV3-30*01 F, or Homsap IGHV3-30*04 F or Homsap IGHV3-30-3*03 F	93.4	LSDDGSNK	-1.575	20	ARDYKITVSETAYDSAAFDI	2KD6	Homsap IGKV1-33*01 F, or Homsap IGKV1D-33*01 F
3HE6	Homsap IGHV3-30*04 F, or Homsap IGHV3-30-3*03 F	91.67	ISYDGRHT	-1.2375	18	ARDGDFWSGYYRYNWFDS	3LE6	Homsap IGLV1-51*01 F
3HG8	Homsap IGHV3-30*04 F, or Homsap IGHV3-30-3*03 F	94.1	LSDDGNNK	-1.9125	20	ARDYKITVSETAYDSAAFDI	3KG8	Homsap IGKV4-1*01 F
1HC6	Homsap IGHV3-48*03 F	98.96	ISSSGSTI	0.5875	16	ARDRHYYIRWEDSFDY	1KC6	Homsap IGKV1-5*03 F
1HA4	Homsap IGHV3-48*03 F	96.84	ITSGNTI	0.414286	20	AREAYDFWSGSHRLYYYMDV	1KA4	Homsap IGKV1-17*03 F
1HH4	Homsap IGHV3-49*03 F	88.78	IRRETYGWTP	-1.36	14	TRGYGSGSYLVSGY	1KH4	Homsap IGKV3-15*01 F
1HH4	Homsap IGHV3-49*03 F	88.78	IRRETYGWTP		14	TRGYGSGSYLVSGY	1LH4	Homsap IGLV2-23*01 F, or Homsap IGLV2-23*03 F
3HG1	Homsap IGHV3-73*01 F	95.24	IGSKPNTYAT	-0.66	20	TRHLPQMQTWPYNYYYYMDV	3KG1	Homsap IGKV3-20*01 F
2HF5	Homsap IGHV4-31*06 F	92.41	TSYGGST	-0.728571	11	ARDTRIRGVDP	2KF5	Homsap IGKV3-11*01 F
1HC12	Homsap IGHV4-39*03 F	87.24	IHQSGNT	-1.08571	5	ARGTI	1KC12	Homsap IGKV3-20*01 F
1HC12	Homsap IGHV4-39*03 F	87.24	IHQSGNT		5	ARGTI	1LC12	Homsap IGLV3-19*01 F
2HF4	Homsap IGHV4-4*08 F, or Homsap IGHV4-59*08 F	95.09	IYASGNT	-0.0571429	17	ARHGGNYYYGSGSSVDY	2KF4	Homsap IGKV1-12*01 F, or Homsap IGKV1-12*02 F or Homsap IGKV1D-12*02 F
2HC1	Homsap IGHV4-4*08 F, or Homsap IGHV4-59*08 F	96.14	IYSSGSS	-0.057	21	ARLLDYDFWSSRPTLKYQVDV	2LC1	Homsap IGLV1-51*01 F
2HC9	Homsap IGHV4-4*08 F, or Homsap IGHV4-59*08 F	96.84	IYSSGSS	-0.057	21	ARLLDYDFWSSRPTLKYQVDV	2LC9	Homsap IGLV1-44*01 F
1HC1	Homsap IGHV5-51*03 F	96.88	IYPGDSDT	-0.9125	18	ARLGIVVVTGIRGWYFDL	1LC1	Homsap IGLV6-57*01 F
1HD11	Homsap IGHV7-4-1*02 F	96.18	INTKTGHP	-1.1875	19	AREGDYDFWSGYYKSWYDP	1LD11	Homsap IGLV1-47*01 F
Z1800M
Sequence ID	V-GENE and allele	V-REGION identity %	CDR2-IMGT	CDRH2 GRAVY	CDR3-IMGT length	CDR3-IMGT sequence	Sequence ID	V-GENE and allele
3HB2-1	Homsap IGHV1-18*01 F	95.14	ISAYNGKI	0.1125	16	GSYSSSWSQRGGAIDL	3LB2-2	Homsap IGLV3-25*03 F
7HA8-4	Homsap IGHV1-2*02 F	96.88	INPNSGGT	-0.8	14	ARCPYLYSGNGCDY	7LA8-1	Homsap IGLV2-14*01 F
7HA8-4	Homsap IGHV1-2*02 F	96.88			14	ARCPYLYSGNGCDY	7KA8-2	Homsap IGKV1-39*01 F, or Homsap IGKV1D-39*01 F
2HA8-3	Homsap IGHV1-2*02 F	95.83	INPASGDT	-0.525	15	VRVDHYHRSGQDPLI	2KA8-2	Homsap IGKV3-20*01 F
5HH8-2	Homsap IGHV1-24*01 F	96.18	FDPEDGET	-1.7375	16	ATEWNRRGELVAGLDY	5KH8-3	Homsap IGKV3-11*01 F
4HG8-4	Homsap IGHV1-46*01 F, or Homsap IGHV1-46*02 F or Homsap IGHV1-46*03 F	94.79	INPGGGST	-0.4125	19	ARGHWYSSSWFIRSRGMDV	4KG8-1	Homsap IGKV1-33*01 F, or Homsap IGKV1D-33*01 F
4HF12-2	Homsap IGHV1-46*01 F, or Homsap IGHV1-46*03 F	92.98	INPTGDT	-0.842857	14	ARPELNGIRYALGI	4KF12-3	Homsap IGKV3-20*01 F
1HE4-4	Homsap IGHV1-69-2*01 F	94.79	VDPEDGKT	-1.6125	6	ATDRGY	1LE4-5	Homsap IGLV3-19*01 F
7HD10-4	Homsap IGHV1-69-2*01 F	93.06	VDPETGET	-1.2125	19	ATVSRLRYFDYFHKGAFHI	7KD10-2	Homsap IGKV3-20*01 F
7HH11-4	Homsap IGHV1-69-2*01 F	92.71	VDPEDGET	-1.5625	19	ATALPPSYIGYYSPSAMDV	7KH11-3	Homsap IGKV3-20*01 F
6HB7-5	Homsap IGHV1-69-2*01 F	92.36	VDPEDGET	-1.5625	21	AIDIPTIFGVVGYFGPRPFHI	6KB7-3	Homsap IGKV3-20*01 F
1HA6-1	Homsap IGHV1-69*01 F, or Homsap IGHV1-69*05 F or Homsap IGHV1-69D*01 F	97.22	IIPIFGTS	1.6	6	ATRNRY	1KA6-1	Homsap IGKV1-5*03 F
2HC10-3	Homsap IGHV1-69*01 F, or Homsap IGHV1-69*05 F or Homsap IGHV1-69D*01 F	92.01	LLPVFAIP	2.2125	13	ARRTYDSSGYYYT	2KC10-1	Homsap IGKV1-17*01 F
2HG11-3	Homsap IGHV1-69*01 F, or Homsap IGHV1-69*05 F or Homsap IGHV1-69D*01 F	96.53	ILPIFATA	2.1125	14	ASPYSGNFVHAFDI	2KG11-4	Homsap IGKV3-20*01 F
3HD6-6	Homsap IGHV1-69*01 F, or Homsap IGHV1-69*05 F or Homsap IGHV1-69D*01 F	94.44	TIPIFGTA	1.275	14	ATDPGVRGTDWFGP	3KD6-3	Homsap IGKV3-15*01 F
4HA8-1	Homsap IGHV1-69*01 F, or Homsap IGHV1-69*05 F or Homsap IGHV1-69D*01 F	96.88	FVPIFATP	1.525	14	ARVPPEIQGYAFDV	4KA8-3	Homsap IGKV1-39*01 F, or Homsap IGKV1D-39*01 F
7HC2-2	Homsap IGHV1-69*01 F, or Homsap IGHV1-69*05 F or Homsap IGHV1-69D*01 F	94.79	LIPIFGTP	1.4125	16	AAEGGHDYTSAKNLDY	7KC2-4	Homsap IGKV1-12*01 F, or Homsap IGKV1-12*02 F or Homsap IGKV1D-12*02 F
2HB2-2	Homsap IGHV1-69*01 F, or Homsap IGHV1-69*05 F or Homsap IGHV1-69D*01 F	95.14	IVPIFGTA	1.8875	17	ATADSGTYYMGSKYLDY	2KB2-2	Homsap IGKV3-20*01 F
4HC8-1	Homsap IGHV1-69*01 F, or Homsap IGHV1-69*05 F or Homsap IGHV1-69D*01 F	97.92	IIPIFNTA	1.5375	18	ARGYYDSSGYYYPYYFDY	4LC8-1	Homsap IGLV3-1*01 F
7HH3-1	Homsap IGHV1-69*01 F, or Homsap IGHV1-69*05 F or Homsap IGHV1-69D*01 F	97.92	IIPIFGTA	1.925	18	ARDRRTIFGVDTSNWFDP	7KH3-5	Homsap IGKV1-39*01 F, or Homsap IGKV1D-39*01 F
7HA11-1	Homsap IGHV1-69*01 F, or Homsap IGHV1-69*05 F or Homsap IGHV1-69D*01 F	96.88	IIPIFGSA	1.9125	19	AGDPYSSPPWLRSRGYFDP	7KA11-1	Homsap IGKV3-20*01 F
2HH4-2	Homsap IGHV1-69*01 F, or Homsap IGHV1-69*05 F or Homsap IGHV1-69D*01 F	96.18	INPIFGTT	0.6125	21	AREFSGSRLGIVTGSHRSFDL	2KH4-6	Homsap IGKV1-39*01 F, or Homsap IGKV1D-39*01 F
1HC1-6	Homsap IGHV1-69*01 F, or Homsap IGHV1-69*05 F or Homsap IGHV1-69D*01 F	93.4	IIPPFRTT	0.3375	22	AKSDLEVAAAAWHEVYYHYMDV	1KC1-5	Homsap IGKV3D-20*01 F
3HA7-1	Homsap IGHV1-69*01 F, or Homsap IGHV1-69*12 F or Homsap IGHV1-69D*01 F	94.79	FIPMFGTE	0.725	14	ARAQGILAKSFFDY	3KA7-3	Homsap IGKV3-11*01 F
6HH1-2	Homsap IGHV1-69*01 F, or Homsap IGHV1-69*13 (F) or Homsap IGHV1-69D*01 F	91.67	IAPLSAKA	0.925	12	AYLALQVTYFQH	6LH1-4	Homsap IGLV3-25*03 F
6HH1-2	Homsap IGHV1-69*01 F, or Homsap IGHV1-69*13 (F) or Homsap IGHV1-69D*01 F	91.67					6KH1-1	Homsap IGKV2-29*02 F, or Homsap IGKV2-29*03 F
6HB11-3	Homsap IGHV1-69*01 F, or Homsap IGHV1-69D*01 F	94.1	IIPVFGIA	2.5375	10	AQLHGDWGDY	6KB11-3	Homsap IGKV1-17*01 F
6HF9-5	Homsap IGHV1-69*01 F, or Homsap IGHV1-69D*01 F	96.53	IIPIFGTP	1.5	11	ACLHDFWVVDY	6KF9-5	Homsap IGKV1-17*01 F
3HF3-1	Homsap IGHV1-69*01 F, or Homsap IGHV1-69D*01 F	97.22	IIPIFGTA	1.925	13	AKLLVWVGESIDY	3KF3-2	Homsap IGKV3-20*01 F
4HC10-3	Homsap IGHV1-69*01 F, or Homsap IGHV1-69D*01 F	95.83	IIPVFGIA	2.5375	13	AASYNSGWGAFDI	4KC10-2	Homsap IGKV1-9*01 F
1HE5-5	Homsap IGHV1-69*01 F, or Homsap IGHV1-69D*01 F	94.79	IIPIFGTA	1.925	14	ATPGYCSGTSCFYS	1LE5-3	Homsap IGLV4-69*01 F
4HB9-3	Homsap IGHV1-69*01 F, or Homsap IGHV1-69D*01 F	91.32	IIPIFHTG	1.3	14	AWGGDGYNLGHFDY	4KB9-3	Homsap IGKV3-20*01 F
3HD10-2	Homsap IGHV1-69*01 F, or Homsap IGHV1-69D*01 F	93.75	IIPIFGTG	1.65	16	ARRGSDILTAWGAFDI	3KD10-1	Homsap IGKV3-20*01 F
5HB3-1	Homsap IGHV1-69*01 F, or Homsap IGHV1-69D*01 F	96.88	IVSIFNTA	1.6	17	ARDRRFREELSGGWFDP	5LB3-1	Homsap IGLV3-21*03 F
4HE12-3	Homsap IGHV1-69*01 F, or Homsap IGHV1-69D*01 F	94.79	IIPIFGTS	1.6	19	AREGTVRYGVAAPGRPFDY	4KE12-1	Homsap IGKV1-39*01 F, or Homsap IGKV1D-39*01 F
3HF11-1	Homsap IGHV1-69*01 F, or Homsap IGHV1-69D*01 F	94.79	IIPISGTA	1.475	20	ARGRARGAEITFGVVDAFEI	3KF11-1	Homsap IGKV1-39*01 F, or Homsap IGKV1D-39*01 F
5HD2-5	Homsap IGHV1-69*01 F, or Homsap IGHV1-69D*01 F	95.14	ITPIFGTT	0.9625	21	AREFSGSRVGILTGSYRSFDY	5KD2-1	Homsap IGKV1-39*01 F, or Homsap IGKV1D-39*01 F
5HG1-4	Homsap IGHV1-69*05 F	93.06	ITPIFRTP	0.3375	9	ARLRGPFDP	5KG1-1	Homsap IGKV2-28*01 F, or Homsap IGKV2D-28*01 F
2HD2-4	Homsap IGHV1-69*05 F	90.62	IIPIFGTT	1.6125	13	ARLLIYFGESSDY	2KD2-1	Homsap IGKV3-20*01 F
1HG12-5	Homsap IGHV1-69*05 F	93.75	LIPIFGTP	1.4125	16	AAEGGHDYTSAKNLDY	1KG12-4	Homsap IGKV1-12*01 F, or Homsap IGKV1-12*02 F or Homsap IGKV1D-12*02 F
2HG10-5	Homsap IGHV1-69*06 F	96.88	SIPIFGTV	1.5625	13	AHTLPTLINGMDV	2KG10-2	Homsap IGKV3-20*01 F
2HB10-2	Homsap IGHV2-5*02 F, or Homsap IGHV2-5*04 F or Homsap IGHV2-5*09 F	96.22	IYWDDDE	-1.67143	25	AHTDASPHYASLTGYYRPRPSLFDF	2KB10-2	Homsap IGKV3-20*01 F
3HB8-4	Homsap IGHV2-5*02 F, or Homsap IGHV2-5*04 F or Homsap IGHV2-5*09 F	94.85	IYWDDDE	-1.67143	25	AHTDASAHYTTFTGYFRPRPSLFDY	3KB8-5	Homsap IGKV3-20*01 F
2HF1-4	Homsap IGHV3-13*01 F	96.49	IGTAGDT	0.0857143	16	ARAEKGELSPSHAFDI	2LF1-1	Homsap IGLV3-21*02 F
2HC4-4	Homsap IGHV3-15*01 F	87.41	IKRKADGGTA	-0.92	17	STDTGPYYDTLTGYCNR	2KC4-1	Homsap IGKV3-11*01 F
1HA7-1	Homsap IGHV3-23*04 F, or Homsap IGHV3-23D*02 F	96.53	ISGYGGRT	-0.5	12	AKDLGLLRGIDS	1KA7-2	Homsap IGKV3-20*01 F
4HH10-2	Homsap IGHV3-23*04 F, or Homsap IGHV3-23D*02 F	96.53	ISASGGST	0.3	14	ARDFSFLVGSAIPI	4KH10-6	Homsap IGKV3-11*01 F
1HE6-1	Homsap IGHV3-23*04 F, or Homsap IGHV3-23D*02 F	97.92	ISVSGGST	0.6	17	AKDNKPRSGSYKGYFDY	1KE6-1	Homsap IGKV2-29*02 F
3HG8-1	Homsap IGHV3-23*04 F, or Homsap IGHV3-23D*02 F	94.44	ISASGSST	0.25	17	AKGGSLLTGYYTGYMDV	3LG8-3	Homsap IGLV3-21*02 F
5HC1-3	Homsap IGHV3-23*04 F, or Homsap IGHV3-23D*02 F	96.88	ISDSGGST	-0.3625	17	AKGGLYYYDSSGYSPDY	5LC2-10	Homsap IGLV3-10*01 F
1HA1-4	Homsap IGHV3-23*04 F, or Homsap IGHV3-23D*02 F	97.22	ISYSGGGT	-0.0375	18	AKDRARLWFGESFGAFDT	1KA1-1	Homsap IGKV3-15*01 F
5HB6-2	Homsap IGHV3-23*04 F, or Homsap IGHV3-23D*02 F	94.44	VSGSGFVT	1.0125	18	AKDLKKHRGSENNSPCDN	5KB6-2	Homsap IGKV3-11*01 F, or Homsap IGKV3D-11*02 F or Homsap IGKV3D-11*03 F
5HA9-2	Homsap IGHV3-30*02 F, or Homsap IGHV3-30-5*02 F	86.46	IWSDGLNE	-0.5375	13	ASAPHNTYGHFKS	5KA9-2	Homsap IGKV1-39*01 F, or Homsap IGKV1D-39*01 F
4HC7-1	Homsap IGHV3-30*02 F, or Homsap IGHV3-30-5*02 F	85.82	IRYDGSET	-1.275	15	AKDRGEKKNYYYMDV	4KC7-1	Homsap IGKV1-5*03 F
4HB5-1	Homsap IGHV3-30*02 F, or Homsap IGHV3-30-5*02 F	95.14	IRFDGSNK	-1.1625	16	AKEDRVLVVVAATPDY	4LB5-3	Homsap IGLV1-36*01 F
2HH9-4	Homsap IGHV3-30*03 F, or Homsap IGHV3-30*18 F or Homsap IGHV3-30-5*01 F or Homsap IGHV3-33*01 F or Homsap IGHV3-33*06 F	92.71	IWYDGDDK	-1.5625	12	ATNIEVAGRVDH	2KH9-2	Homsap IGKV3-11*01 F, or Homsap IGKV3D-11*02 F
5HG7-3	Homsap IGHV3-30*03 F, or Homsap IGHV3-30*18 F or Homsap IGHV3-30-5*01 F or Homsap IGHV3-33*01 F or Homsap IGHV3-33*06 F	95.79	IWDDGSE	-1.15714	14	AKGLSDDVWGCMDV	5KG7-6	Homsap IGKV1-9*01 F
6HE8-2	Homsap IGHV3-30*03 F, or Homsap IGHV3-30*18 F or Homsap IGHV3-30-5*01 F or Homsap IGHV3-33*01 F or Homsap IGHV3-33*06 F	95.49	MWFDGSNK	-1.0375	22	ASDRQRGDHWSGYYPNSYYFEY	6KE8-1	Homsap IGKV3-15*01 F
1HC12-3	Homsap IGHV3-48*01 F	94.79	ISASSSTM	0.5375	17	ARGGSVLFGVRTPRLDY	1LC12-5	Homsap IGLV3-21*03 F
7HE11-3	Homsap IGHV3-48*01 F	96.88	ITSSSSTI	0.55	17	ARGGSVLFGVVTPRLDY	7LE11-4	Homsap IGLV3-21*02 F, or Homsap IGLV3-21*03 F
1HA4-1	Homsap IGHV3-49*04 F	97.28	IRTKDFGGTT	-0.75	18	TTFDILVVVDVQLSAFDI	1KA4-3	Homsap IGKV2-28*01 F, or Homsap IGKV2D-28*01 F
2HB6-3	Homsap IGHV3-49*04 F	95.92	IRSKDFGGTT	-0.76	18	TTFDILVVVDVQLSAFDI	2KB6-6	Homsap IGKV2-28*01 F, or Homsap IGKV2D-28*01 F
1HA8-3	Homsap IGHV4-39*01 F	96.56	MSYSGRT	-0.942857	13	ASHWRYSGGLFDY	1LA8-4	Homsap IGLV3-21*03 F
1HE12-4	Homsap IGHV4-39*01 F	92.78	TSDSGST	-1.1	13	VRQWRYSSGSLDC	1LE12-4	Homsap IGLV1-44*01 F
2HH10-2	Homsap IGHV4-39*01 F	89.35	ISYNGRF	-0.457143	13	ARHWRYSGSLFDL	2LH10-4	Homsap IGLV3-21*03 F
4HH4-3	Homsap IGHV4-59*01 F	95.79	IYASGNT	-0.0571429	15	ASSGVRFDQGSVFAY	4KH4-2	Homsap IGKV1-12*01 F, or Homsap IGKV1-12*02 F or Homsap IGKV1D-12*02 F
2HF4-1	Homsap IGHV4-59*01 F	93.68	ISYSGNT	-0.428571	16	ARDRRGYSYGSYGLDV	2KF4-5	Homsap IGKV1-13*02 F, or Homsap IGKV1D-13*01 F or Homsap IGKV1D-13*02 F
2HE2-1	Homsap IGHV4-59*01 F	97.54	IYYSGST	-0.114286	21	ARDRPVSTFFGVVFEHYNMDV	2KE2-1	Homsap IGKV2D-29*01 F
1HD4-1	Homsap IGHV4-61*02 F	95.88	IYTSGST	-0.0285714	17	ARGASRSMAAPGWYFDL	1KD4-1	Homsap IGKV3-20*01 F
4HB2-3	Homsap IGHV5-51*01 F	94.44	IYPDDSDA	-0.9875	13	ARYDQVQGALFDY	4LB2-4	Homsap IGLV3-10*01 F
5HD10-1	Homsap IGHV5-51*01 F	97.92	IYPGDSDT	-0.9125	13	ARYDQVQGALFDY
3HA5-2	Homsap IGHV5-51*01 F	97.92	IFPDDSDT	-0.7875	17	ARVGGDYDTIQGGELRY	3LA5-1	Homsap IGLV3-10*01 F
6HF3-4	Homsap IGHV5-51*01 F	96.53	IYPSDSDT	-0.9625	17	ARLAYDNSGYSGSFFDH	6LF3-3	Homsap IGLV3-1*01 F
7HG11-4	Homsap IGHV5-51*03 F	97.22	IYPGDSDT	-0.9125	10	ARHGGDAFDI	7LG11-1	Homsap IGLV3-1*01 F
3HG4-1	Homsap IGHV5-51*03 F	99.31	IYPGDSDT	-0.9125	18	ARHPGCSSTSCYTYYFDH	3LG4-4	Homsap IGLV3-25*03 F
Z1047M
Sequence ID	VH-GENE and allele	VH-REGION identity %	CDRH2-IMGT sequence	CDRH2 GRAVY	CDRH3-IMGT length	CDRH3-IMGT sequence	Sequence ID	VL-GENE and allele
3HC3	Homsap IGHV1-18*01 F	96.88	ISVYNGNT	-0.1875	19	ARVSITYGENPYYYYYMDV	3LC3	Homsap IGLV1-51*01 F
3HH3	Homsap IGHV1-2*02 F	95.14	IHPKSGDT	-1.2	13	ARSMEWPRVLPYY	3KH3	Homsap IGKV2-30*01 F
3HB5	Homsap IGHV1-46*01 F, or Homsap IGHV1-46*02 F or Homsap IGHV1-46*03 F	98.96	INPSGGST	-0.4625	15	ARGIFWSGYLSPLNY	3KB5	Homsap IGKV3-20*01 F
3HA4	Homsap IGHV1-46*01 F, or Homsap IGHV1-46*03 F	91.32	MNPGGTST	-0.775	15	ARGNRYGRFGGAFDV	3KA4	Homsap IGKV1-39*01 F, or Homsap IGKV1D-39*01 F
3HG7	Homsap IGHV1-46*01 F, or Homsap IGHV1-46*03 F	91.67	INPRGGST	-0.925	15	ARGNRYGSGGGAFDI	3KG7	Homsap IGKV1-39*01 F, or Homsap IGKV1D-39*01 F
1HA2	Homsap IGHV1-69-2*01 F	95.14	VDPEEGEA	-1.25	13	ATGISTMLRGVDY	1KA2	Homsap IGKV1-5*03 F
1HB3	Homsap IGHV1-69-2*01 F	94.79	VDPEDGET	-1.5625	16	ATGYCTGGSCSSSLDY	1LB3	Homsap IGLV3-1*01 F
3HD10	Homsap IGHV1-69-2*01 F	95.49	VDPEDGET	-1.5625	18	ATHLIHGTSTTWSPPLDF	3KD10	Homsap IGKV1-13*02 F, or Homsap IGKV1D-13*01 F or Homsap IGKV1D-13*02 F
1HE11	Homsap IGHV1-69-2*01 F	95.83	VEPEDGET	-1.5625	19	ATATSYYDSNGYYVTPFDI	1KE11	Homsap IGKV1-9*01 F
1HB6	Homsap IGHV1-69*01 F, or Homsap IGHV1-69*05 F or Homsap IGHV1-69D*01 F	95.14	IMPIFHTP	0.825	14	ATRGRSTSSEFFRH	1KB6	Homsap IGKV4-1*01 F
3HA9	Homsap IGHV1-69*01 F, or Homsap IGHV1-69*05 F or Homsap IGHV1-69D*01 F	96.88	IIPMFGTA	1.6	19	ARGQRRLQISLRTNDAFDI	3KA9	Homsap IGKV1-39*01 F, or Homsap IGKV1D-39*01 F
3HE9	Homsap IGHV1-69*01 F, or Homsap IGHV1-69*06 F or Homsap IGHV1-69D*01 F	97.22	IIPMFGTA	1.6	16	ARDPPAYCSGDSCYSA	3KE9	Homsap IGKV3-20*01 F
1HF10	Homsap IGHV1-69*01 F, or Homsap IGHV1-69D*01 F	91.67	IIPIFGTS	1.6	13	AKSVVGATNAFHI	1KF10	Homsap IGKV4-1*01 F
1HG6	Homsap IGHV1-69*01 F, or Homsap IGHV1-69D*01 F	95.83	MIPIFRTA	1.0875	13	ARLGCSGDCYSDY	1KG6	Homsap IGKV3-20*01 F
3HG3	Homsap IGHV1-69*01 F, or Homsap IGHV1-69D*01 F	96.53	FIPSFGTA	1.05	16	ARARWEVLRVLYWFDP	3KG3	Homsap IGKV3-20*01 F
1HG4	Homsap IGHV1-69*01 F, or Homsap IGHV1-69D*01 F	97.92	IIPIFGTV	2.225	23	AINDLMAAADVFEEEKYYYYIDV	1LG4	Homsap IGLV1-47*01 F
3HE1	Homsap IGHV1-69*01 F, or Homsap IGHV1-69D*01 F	96.88	IIPMFGTA	1.6	23	AINDLMGAADVFEEEKYYYYIDV	3LE1	Homsap IGLV1-47*01 F
3HF5	Homsap IGHV1-69*01 F, or Homsap IGHV1-69D*01 F	96.53	IIPILGTP	1.625	23	ASDSPLWEQQLYEENYYYYYMDV	3LF5	Homsap IGLV2-14*01 F
3HG6	Homsap IGHV1-69*01 F, or Homsap IGHV1-69D*01 F	95.83	IIPMFGTA	1.6	23	ATNDLMGAVDVFEEEKFYYYIDV	3LG6	Homsap IGLV1-47*01 F
1HC4	Homsap IGHV1-69*01 F, or Homsap IGHV1-69D*01 F	94.79	IIPILGST	1.725	24	ARDRVVDILTTIWEEDNYYYYMDV	1LC4	Homsap IGLV1-51*01 F
1HC7	Homsap IGHV1-69*01 F, or Homsap IGHV1-69D*01 F	93.75	IIPILGST	1.725	24	ARDRVVDILTTIWEEDNYYYYMDV	1LC7	Homsap IGLV1-51*01 F
1HD11	Homsap IGHV1-69*01 F, or Homsap IGHV1-69D*01 F	95.83	IIPLFATT	1.8	24	ASGSIDHGADLWDEVADFYYYMDV	1KD11	Homsap IGKV1-16*02 [F]
3HA2	Homsap IGHV1-69*01 F, or Homsap IGHV1-69D*01 F	96.18	IIPLFATT	1.8	24	ASGSIDHGADLWDEVADFYYYMDV	3KA2	Homsap IGKV1-16*02 [F]
3HB9	Homsap IGHV1-69*06 F	94.79	IIPIFGTP	1.5	9	ASITTTGGD	3KB9	Homsap IGKV1-17*03 F
1HB9	Homsap IGHV1-69*06 F	93.75	IIPIFGTS	1.6	11	ARDGDIAVAVY	1LB9	Homsap IGLV2-14*01 F
3HA1	Homsap IGHV1-69*06 F	96.18	IIPIFGAA	2.2375	11	ARDSNYAPVDY	3KA1	Homsap IGKV3-20*01 F
3HD6	Homsap IGHV1-69*06 F	95.49	IIPIFATA	2.2	11	ARDSEQQLAHY	3KD6	Homsap IGKV3-20*01 F
3HC4	Homsap IGHV1-69*06 F	92.36	IIPMFATP	1.45	16	ARDPPISCSGGSCYTS	3KC4	Homsap IGKV3-20*01 F
3HD7	Homsap IGHV1-69*06 F	95.14	IIPLFGTP	1.4125	16	ARDPPTTCNGGYCQAP	3KD7	Homsap IGKV3-20*01 F
3HE3	Homsap IGHV1-69*06 F	94.44	IIPLFGTG	1.5625	16	ARDPPASCSGGSCSGS	3KE3	Homsap IGKV3-20*01 F
3HF3	Homsap IGHV1-69*06 F	95.14	IIPNFGPA	0.8125	16	AREANVAVAGRGAFDV	3KF3	Homsap IGKV2-30*02 [F]
1HE5	Homsap IGHV1-69*06 F	96.88	IIPILNTA	1.6625	23	ARDGDDYGDYEIDEVAGGQYFQH	1KE5	Homsap IGKV3-15*01 F
1HH12	Homsap IGHV1-69*06 F	94.44	IIPLFGTA	1.8375	27	ASPPPGLGLGDLSFWDEVEYYYHAMGV	1KH12	Homsap IGKV3-15*01 F
3HB6	Homsap IGHV1-69*06 F	93.75	IIPIFGAP	1.8125	27	ASPPPGLRLGELSFWDEVEHYFYAMGV	3KB6	Homsap IGKV3-15*01 F
3HC12	Homsap IGHV1-69*06 F	96.18	IIPIFGTP	1.5	27	ASPPPGLRLGELSLWDEVEYYHHAMDV	3KC12	Homsap IGKV3-15*01 F
1HB12	Homsap IGHV1-69*09 F	95.49	IIPIFDIA	2.1875	11	ARDSDMAPISY	1KB12	Homsap IGKV3-20*01 F
3HE2	Homsap IGHV1-69*09 F	95.49	IIPIFDIA	2.1875	11	ARDSDMAPISY	3KE2	Homsap IGKV3-20*01 F
7HB11	Homsap IGHV1-69*09 F	95.49	IIPIFDIA	2.1875	11	ARDSDMAPISY	7KB11	Homsap IGKV3-20*01 F
3HA3	Homsap IGHV2-5*02 F, or Homsap IGHV2-5*09 F	97.25	IYWDDDK		19	AHSYYDFWSGYYKEGNFNF	3KA3	Homsap IGKV1-39*02 P
3HA3	Homsap IGHV2-5*02 F, or Homsap IGHV2-5*09 F	97.25	IYWDDDK	-1.72857	19	AHSYYDFWSGYYKEGNFNF	3LA3	Homsap IGLV4-69*01 F
1HE9	Homsap IGHV3-11*05 F	96.18	ISTSSSYT	-0.175	21	AREGHNYASSAHRPLPYYMDV	1LE9	Homsap IGLV3-25*03 F
1HF5	Homsap IGHV3-15*01 F	92.18	IKDKSNGGTT	-1.33	10	SAAPEHVFDI	1LF5	Homsap IGLV3-10*01 F
3HD9	Homsap IGHV3-15*01 F	98.64	IKSKTDGGTT	-1.05	14	TTDVVVFWEEDFDY	3KD9	Homsap IGKV3-20*01 F
1HC5	Homsap IGHV3-15*01 F	96.6	IKNKGDGGTT	-1.29	18	TMEGHYNSWHGFYMDFEY	1KC5	Homsap IGKV1-39*01 F, or Homsap IGKV1D-39*01 F
1HH11	Homsap IGHV3-23*04 F	95.14	ISSSGSRI	0.1125	13	AKKQISGYHGFDI	1KH11	Homsap IGKV1-5*03 F
1HG5	Homsap IGHV3-30*02 F, or Homsap IGHV3-30-5*02 F	93.4	IRYDEVNK	-1.4375	14	AHNGGSYFGDYFVE	1KG5	Homsap IGKV3-11*01 F
7HF11	Homsap IGHV3-30*02 F, or Homsap IGHV3-30-5*02 F	93.4	IRYDEVNK	-1.4375	14	AHNGGSYFGDYFVE	7KF11	Homsap IGKV3-11*01 F
3HA5	Homsap IGHV3-30*02 F, or Homsap IGHV3-30-5*02 F	93.06	VRFNDAEK	-1.2625	16	AKEPQWGYGDRNSFHY	3KA5	Homsap IGKV2-30*02 [F]
3HF8	Homsap IGHV3-30*02 F, or Homsap IGHV3-30-5*02 F	93.75	IRYDGSET	-1.275	16	AKEPPWGYGDRNSFHY	3KF8	Homsap IGKV2-30*01 F
1HF9	Homsap IGHV3-43*01 F	93.75	ISWDGSRT	-0.8875	15	TKDKGIGGDSWCFDY	1KF9	Homsap IGKV1-5*03 F
3HD4	Homsap IGHV3-7*01 F	93.75	INQAGSDK	-1.1625	13	ARDRYGTAIFFDF	3LD4	Homsap IGLV3-25*03 F
1HD10	Homsap IGHV4-39*07 F	96.91	IYSSGNT	-0.428571	8	ARLIPFDI	1KD10	Homsap IGKV2D-29*01 F
1HG9	Homsap IGHV4-39*07 F	96.22	IYYDGSP	-0.628571	15	ARHLGNFWSIVGMDV	1KG9	Homsap IGKV1-39*01 F, or Homsap IGKV1D-39*01 F
3HE12	Homsap IGHV4-39*07 F	96.22	IYYTGSP	-0.228571	15	ARHLGAFWSIVAMDV	3KE12	Homsap IGKV1-39*01 F, or Homsap IGKV1D-39*01 F
3HC11	Homsap IGHV4-4*07 F	99.65	IYTSGST	-0.0285714	17	ARETMVVTPVYYYYMDV	3KC11	Homsap IGKV3-15*01 F
3HD2	Homsap IGHV4-4*08 F	97.19	ISTSGST	0.0428571	12	ARVRWPFNGMDV	3KD2	Homsap IGKV1-9*01 F
1HE3	Homsap IGHV4-4*08 F, or Homsap IGHV4-59*08 F	94.74	IYNSWTT	-0.485714	15	ARRANGDPPNWYFDL	1KE3	Homsap IGKV1-5*03 F
3HC7	Homsap IGHV4-4*08 F, or Homsap IGHV4-59*08 F	95.09	IYSSGST	-0.0428571	19	ARVPWSSGYYYRPPWYFDL	3LC7	Homsap IGLV3-25*03 F
1HE10	Homsap IGHV4-59*01 F	97.54	IYSSGST	-0.0428571	12	ARPRFPYNGMDV	1KE10	Homsap IGKV1-9*01 F
1HB8	Homsap IGHV4-59*01 F	97.19	FYNSGTT	-0.657143	20	ARGEGGFDYNFAYYYYYMDF	1LB8	Homsap IGLV3-19*01 F
1HD4	Homsap IGHV4-59*01 F	96.49	IHYTGTT	-0.357143	20	ARGEGGFDYNFAYYYYYMDV	1LD4	Homsap IGLV3-19*01 F
1HF1	Homsap IGHV4-59*01 F	97.19	IHYSGST	-0.385714	20	ARGEGGFHYNFAYYYYYMDV	1LF1	Homsap IGLV3-19*01 F
1HG12	Homsap IGHV4-59*01 F	96.49	IFYSGST	0.471429	20	ARGEGGFDYNFAYYYYYMDV	1LG12	Homsap IGLV3-19*01 F
3HG2	Homsap IGHV4-59*01 F, or Homsap IGHV4-59*08 F	95.44	IYNSGST	-0.428571	20	ARGEGGFDYNFAYYYYYMDV	3LG2	Homsap IGLV3-19*01 F
1HC3	Homsap IGHV4-61*01 F	92.44	LSYSGTT	-0.128571	16	ARVRLELPSSYYYMDV	1LC3	Homsap IGLV1-40*01 F
3HA8	Homsap IGHV5-10-1*01 F	97.57	IDPSDSDT	-1.2375	6	ARTRGE	3KA8	Homsap IGKV1-5*03 F
1HC6	Homsap IGHV5-51*01 F	97.22	IFPGDSDT	-0.4	15	ARLDAGSESYSWFDP	1LC6	Homsap IGLV3-1*01 F
1HG7	Homsap IGHV5-51*01 F	94.44	IYPGDSDT	-0.9125	16	ARLGADGDYAGSHMDV	1LG7	Homsap IGLV3-1*01 F
3HD8	Homsap IGHV5-51*01 F	94.1	IYPGDSDT	-0.9125	17	ARLDPSSSGWDGHAFDI	3LD8	Homsap IGLV2-14*01 F
3HF9	Homsap IGHV5-51*01 F	98.61	IYPDDSET	-1.3	17	ARLGYCSGDSCSGGFDY	3LF9	Homsap IGLV6-57*01 F, or Homsap IGLV6-57*02 F
1HB5	Homsap IGHV5-51*01 F	95.14	IYPGDSDT	-0.9125	18	ARAPNTWNYYPKYYYLDV	1LB5	Homsap IGLV3-10*01 F
1HC9	Homsap IGHV5-51*01 F	95.14	IYPGDSNT	-0.9125	18	ARAPDTWNYYPKYYYLDV	1LC9	Homsap IGLV3-10*01 F
3HC1	Homsap IGHV5-51*01 F	95.83	IYPGDSDT	-0.9125	18	ARAPDTWNYYPKYYYLDV	3LC1	Homsap IGLV3-10*01 F
3HD3	Homsap IGHV5-51*01 F	96.53	IYPADSDT	-0.6375	18	ARVGWSTDDDYSLGMFDL	3LD3	Homsap IGLV3-1*01 F
1HH8	Homsap IGHV5-51*01 F	98.26	IYPGDSDT	-0.9125	19	ARIHDYGDLTASDRGAFDI	1KH8	Homsap IGKV4-1*01 F
1HH4	Homsap IGHV5-51*01 F	94.79	VYPDDSDI	-0.6875	20	ARLAVDCRGGSCFSGPYFDF	1LH4	Homsap IGLV6-57*01 F, or Homsap IGLV6-57*02 F
1HH6	Homsap IGHV5-51*01 F	96.53	IYPGDSDT	-0.9125	20	VRHPPVCTDGSCFSAGWFDP	1LH6	Homsap IGLV6-57*01 F, or Homsap IGLV6-57*02 F
1HC11	Homsap IGHV5-51*03 F	94.62	IYPGDSET	-0.9125	17	ARLAPYSSGWDGHAFDI	1LC11	Homsap IGLV2-14*01 F
R1142F
Sequence ID	V-GENE and allele	V-REGION identity %	CDR2-IMGT	CDRH2 GRAVY	CDR3-IMGT length	CDR3-IMGT	Sequence ID	VL-GENE and allele
2HB4-3	Homsap IGHV1-2*02 F	93.75	INPNSGDT	-1.1875	11	ARAPTLGGFDF	2KB4	Homsap IGKV3-20*01 F
2HE12-4	Homsap IGHV1-2*02 F	94.79	INPNNGGT	-1.1375	11	ARRLPPAAMDV	2LE12-3	Homsap IGLV8-61*01 F
1HC4-4	Homsap IGHV1-2*02 F	96.88	INPNSGDT	-1.1875	13	ARRYSILGELLDS	1KC4-1	Homsap IGKV3-20*01 F
1HD7-2	Homsap IGHV1-2*02 F	95.49	INPNTGAS	-0.525	14	VRDPFVSVGATTDY	1KD7-4	Homsap IGKV3-11*01 F
1HF8	Homsap IGHV1-2*02 F	90.28	VNPLLGGA	0.9625	14	ARAPPLSGRYGVDH	1KF8	Homsap IGKV2-30*02 [F]
1HF8	Homsap IGHV1-2*02 F	90.28	VNPLLGGA		14	ARAPPLSGRYGVDH	1LF8	Homsap IGLV6-57*01 F
4HD2-1	Homsap IGHV1-2*02 F	94.44	INPNRGDT	-1.65	14	ARTPFVTVSGHADF	4KD2-1	Homsap IGKV2-30*02 [F]
3HA8-3	Homsap IGHV1-2*02 F	95.49	INPNSGGT	-0.8	20	ARFYSGYDFFSRRFGERFDY	3LA8-4	Homsap IGLV7-46*01 F
1HB9-1	Homsap IGHV1-2*02 F, or Homsap IGHV1-2*04 F	93.06	ISPDSGGT	-0.4625	12	AREVWGVSAFDY	1KB9-5	Homsap IGKV1-39*01 F, or Homsap IGKV1D-39*01 F
2HD9-3	Homsap IGHV1-24*01 F	93.4	FDPEEGKR	-2.2625	18	ATGKLWLSLGGTTYYFDY	2LD9-4	Homsap IGLV3-21*02 F
2HB7-2	Homsap IGHV1-69*01 F, or Homsap IGHV1-69*06 F or Homsap IGHV1-69D*01 F	90.97	IIPMFGSP	1.1625	14	ARGRDGDYHYYMDV	2KB7-3	Homsap IGKV3-20*01 F
2HD11-4	Homsap IGHV1-69*01 F, or Homsap IGHV1-69*13 F or Homsap IGHV1-69D*01 F	95.14	IIPILQTA	1.6625	13	ARLPYSSGWAVDF	2KD11-2	Homsap IGKV1-17*01 F
4HD3-2	Homsap IGHV1-69*01 F, or Homsap IGHV1-69*13 F or Homsap IGHV1-69D*01 F	92.2	ILPIFGTA	1.8375	14	ARPASRSSEGYFDY	4KD3-2	Homsap IGKV3-11*01 F
2HC8-3	Homsap IGHV1-69*01 F, or Homsap IGHV1-69*13 F or Homsap IGHV1-69D*01 F	96.53	IIPIFGEA	1.575	15	ATSQQLPTTNNWFDP	2KC8-5	Homsap IGKV1-39*01 F, or Homsap IGKV1D-39*01 F
3HC5-3	Homsap IGHV1-69*01 F, or Homsap IGHV1-69*13 F or Homsap IGHV1-69D*01 F	95.83	IIPLFGAA	2.15	16	ARDPPTYCSGDNCYSP	3KC5-2	Homsap IGKV3-20*01 F
1HB2-2	Homsap IGHV1-69*01 F, or Homsap IGHV1-69D*01 F	92.36	IIPMFHTA	1.25	23	ARRLVSRTQSAFGVVTPPGPLHS	1KB2-2	Homsap IGKV1D-13*01 F
1HD8-4	Homsap IGHV1-69*06 F	94.44	IIPIFGTA	1.925	11	ASPGGRGAFDV	1KD8-1	Homsap IGKV3-15*01 F
3HB11-1	Homsap IGHV1-69*06 F	95.49	IIPIFGIA	2.575	17	VGPLAYSSSSKSEFSQS	3KB11-5	Homsap IGKV3-20*01 F
2HF6-3	Homsap IGHV1-69*06 F	96.53	IIPLFDTA	1.45	21	ARDSGPRYNWNDAPYLYYFDF	2KF6-1	Homsap IGKV3-20*01 F
1HG8-4	Homsap IGHV1-69*13 F	94.79	ITPIFGTT	0.9625	17	ARAEHTVVVTAGRPFDV	1KG8-4	Homsap IGKV1-39*01 F, or Homsap IGKV1D-39*01 F
4HC10-2	Homsap IGHV1-8*02 F	94.79	MNPDSGDT	-1.5125	14	ARMVVDSWNGYRDS	4LC10-2	Homsap IGLV2-14*01 F
4HE6	Homsap IGHV3-11*04 F	95.14	ISSRETTI	-0.25	11	ARLYIRNSFDF	4KE6	Homsap IGKV1-39*01 F, or Homsap IGKV1D-39*01 F
1HB11-4	Homsap IGHV3-11*04 F	95.14	ISSSATNI	0.525	17	VRERGIYFRPNPDAFDI	1KB11-3	Homsap IGKV3-15*01 F
2HF12-2	Homsap IGHV3-11*04 F	96.18	ISSSGTNI	0.25	18	ARDRSITYFFSQIDAFDI	2LF12-5	Homsap IGLV2-14*01 F
1HD5-1	Homsap IGHV3-15*01 F, or Homsap IGHV3-15*04 F	95.24	IQTKADGGTT	-0.75	17	TKDAGFLEWPPKYHMDV	1KD5-4	Homsap IGKV3-20*01 F
1HB3-4	Homsap IGHV3-23*04 F	95.83	ISGSGVTP	0.5	15	AKDLWTEVNLDAFDI	1KB3-3	Homsap IGKV3-20*01 F
1HD10-4	Homsap IGHV3-23*04 F	94.44	ISGSGTNT	-0.35	15	AKDREVAVFYDAFDY	1KD10-3	Homsap IGKV3-20*01 F
1HE1-4	Homsap IGHV3-23*04 F	92.36	ISGSGIST	0.6375	15	AKNRESQVNFDAFDI	1KE1-3	Homsap IGKV3-20*01 F
1HF2-3	Homsap IGHV3-23*04 F	94.1	ISVSGVGT	1.225	15	AKAIDIEVSHDASDI	1KF2-2	Homsap IGKV3-20*01 F
1HF6-3	Homsap IGHV3-23*04 F	93.06	ISPSGTTP	-0.2625	15	AKNWEVAVAADAFDV	1KF6-2	Homsap IGKV3-20*01 F
3HC2-3	Homsap IGHV3-23*04 F	93.06	ISASGIST	0.9125	15	ARDREEAVSYDAFDI	3KC2-1	Homsap IGKV3-20*01 F
4HD7-1	Homsap IGHV3-23*04 F	93.4	VSGSGIST	0.6	15	AKTNEPAVNLGASDI	4KD7-3	Homsap IGKV3-20*01 F
3HB2-3	Homsap IGHV3-23*04 F	96.18	ISPSGVTT	0.4625	17	AKDQADSLAGGNDAFDV	3KB2-6	Homsap IGKV1-5*03 F
1HC10-5	Homsap IGHV3-30*02 F, or Homsap IGHV3-30-5*02 F	92.36	TRYDGNLR	-1.825	13	AKDLGANTKILDH	1KC10-1	Homsap IGKV1-12*01 F, or Homsap IGKV1-12*02 F or Homsap IGKV1D-12*02 F
1HD3-4	Homsap IGHV3-30*02 F, or Homsap IGHV3-30-5*02 F	94.44	IRYDGNNK	-2.0125	13	TKDQGSWRKTFDY	1KD3-2	Homsap IGKV1-12*01 F, or Homsap IGKV1-12*02 F or Homsap IGKV1D-12*02 F
1HD9-3	Homsap IGHV3-30*02 F, or Homsap IGHV3-30-5*02 F	90.97	IRYDGYNK	-1.7375	13	AKDLGSNTKILDY	1KD9-1	Homsap IGKV1-12*01 F, or Homsap IGKV1-12*02 F or Homsap IGKV1D-12*02 F
2HA11-2	Homsap IGHV3-30*02 F, or Homsap IGHV3-30-5*02 F	94.1	IRFDGNHY	-1.1375	13	AKDAGANKYFFDY	2KA11-4	Homsap IGKV1-39*01 F, or Homsap IGKV1D-39*01 F
1HA6	Homsap IGHV3-72*01 F	99.32	TRNKANSYTT	-1.78	21	ARDTARGGQCEPGHKPPCRGA	1LA6	Homsap IGLV1-44*01 F
2HC4-2	Homsap IGHV3-73*01 F	86.6	IQSGSYQATE	-0.82	11	SRPGGPDTGDY	2KC4-4	Homsap IGKV2-28*01 F, or Homsap IGKV2D-28*01 F
1HB12-2	Homsap IGHV4-30-2*01 F	96.56	IYHSGST	-0.385714	13	ARLAVRLRVYFDL	1KB12-2	Homsap IGKV3-15*01 F
3HB5-4	Homsap IGHV4-30-2*01 F	91.41	IHHSGSS	-0.671429	13	ARVITFGGVVVSP	3KB5-5	Homsap IGKV1-39*01 F, or Homsap IGKV1D-39*01 F
2HG11-3	Homsap IGHV4-30-4*01 F	94.5	IYNSGNT	-0.814286	15	ARAELLRFFEWLPVH	2KG11-1	Homsap IGKV3-20*01 F
2HG8-4	Homsap IGHV4-34*01 F	94.74	VDHRGST	-1.27143	17	ARGWVLMVYSIPNAFDI	2KG8-2	Homsap IGKV3-11*01 F
3HD11	Homsap IGHV4-39*01 F	97.25	IYYSGST	-0.114286	15	ASKQQLRFFEWLFFY	3KD11	Homsap IGKV3-20*01 F
3HD6-4	Homsap IGHV4-61*02 F	93.13	LYTSGRT	-0.657143	19	ARGRRSYFDFWSGGDAFDI	3KD6-5	Homsap IGKV3-20*01 F
2HD3-1	Homsap IGHV5-51*03 F	93.06	IYPDDSDT	-1.3	16	ARHDNSGSGSSGAFDV	2LD3-1	Homsap IGLV3-25*03 F
3HG11-3	Homsap IGHV5-51*03 F	95.83	IYPDDSDT	-1.3	16	ARISEARHNSGSYFDY	3LG11-3	Homsap IGLV6-57*01 F
R66M
Sequence ID	V-GENE and allele	V-REGION identity %	CDR2-IMGT	CDRH2 GRAVY	CDR3-IMGT length	CDR3-IMGT sequence	Sequence ID	V-GENE and allele
2HH3-3	Homsap IGHV1-18*01 F	94.44	ISAYNGNT	-0.4875	15	ARDSSYYGSGSSYDY	2LH3-3	Homsap IGLV3-19*01 F
6HB4-3	Homsap IGHV1-18*01 F	93.75	ISGFNGYT	0.025	17	ARQPFYDVVTGCGAVDS	6KB4-1	Homsap IGKV4-1*01 F
6HF9-1	Homsap IGHV1-18*01 F	95.14	ISGYNGNT	-0.7625	21	AREISDYNFWNGNFRPYHMDV	6LF9-3	Homsap IGLV2-14*01 F
7HA3-1	Homsap IGHV1-18*01 F	94.79	ISGKNGNT	-1.0875	21	AREITDYHFWSGLYRPYHMDV	7LA3-3	Homsap IGLV2-14*01 F
2HG5-5	Homsap IGHV1-18*01 F	94.44	ISTYNGDT	-0.8	25	ARDCIELLWVGDLLFGRCSDDAFDI	2KG5-5	Homsap IGKV3-20*01 F
2HF2-3	Homsap IGHV1-18*04 F	94.1	ISAYTGNT	-0.1375	12	AHGPGTVTLAWF	2KF2-2	Homsap IGKV1-27*01 F
5HC4-4	Homsap IGHV1-2*02 F	95.49	INPNNGGT	-1.1375	10	ARKYSSWFDP	5LC4-1	Homsap IGLV8-61*01 F
5HA2-6	Homsap IGHV1-2*02 F	96.53	TSPNRGGT	-1.575	12	ARYQRPMESFDI	5LA2-6	Homsap IGLV8-61*01 F
6HD5-5	Homsap IGHV1-2*02 F	95.83	TSPNRGGT	-1.575	12	ARYQRPMESFDI	6LD5-1	Homsap IGLV8-61*01 F
3HH10-5	Homsap IGHV1-2*02 F	95.49	INPNSAAT	-0.25	13	ARLYDFWSGPKDY	3KH10-2	Homsap IGKV3-20*01 F
6HB1-6	Homsap IGHV1-2*02 F	96.18	ISPRNGGT	-0.925	13	ARVIYSGSYPLDY	6LB1-5	Homsap IGLV2-11*01 F
7HB9-3	Homsap IGHV1-2*02 F	93.75	INANSGGT	-0.375	13	ARGLDFWSASDNY	7LB9-5	Homsap IGLV2-23*02 F
3HD6-2	Homsap IGHV1-2*02 F	94.79	INPKSGDA	-0.925	15	ARDWGILRPYYYMDV	3LD6-3	Homsap IGLV3-21*03 F
4HF4-2	Homsap IGHV1-2*02 F	92.36	INPYSGGT	-0.525	17	CEISYYAFWNGKDAGPI	4KF4-1	Homsap IGKV3-20*01 F
7HC8-2	Homsap IGHV1-2*02 F	93.06	INPNSGDT	-1.1875	17	ARAIPLWPALSVMRGDF	7KC8-2	Homsap IGKV3-20*01 F
7HA9-3	Homsap IGHV1-2*02 F	94.79	ININRGDT	-0.8875	21	ARVPFVVPTAPGYSYFYFMDV	7KA9-1	Homsap IGKV2-28*01 F, or Homsap IGKV2D-28*01 F
6HD11-4	Homsap IGHV1-24*01 F	95.83	FDPEDGET	-1.7375	16	AAGAYHFLRREYSFDY	6LD11-2	Homsap IGLV2-14*01 F
4HC4-4	Homsap IGHV1-24*01 F	97.57	FDPEDGET	-1.7375	17	ATDGVLYFGELGGFFHI	4LC4-1	Homsap IGLV3-25*03 F
6HD10-3	Homsap IGHV1-24*01 F	93.75	FDLDDGTL	-0.15	18	AGYDILPAYSEANDAFDF	6KD10-2	Homsap IGKV3-20*01 F
2HH2-3	Homsap IGHV1-69*01 F, or Homsap IGHV1-69*09 F or Homsap IGHV1-69*11 F or Homsap IGHV1-69D*01 F	93.4	IIPFIGRA	1.45	22	ATPDWSEYYDTSDPLEENGFEI	2KH2-4	Homsap IGKV3-20*01 F
6HC12-4	Homsap IGHV1-69*01 F, or Homsap IGHV1-69*09 F or Homsap IGHV1-69D*01 F	94.44	IFPILGIT	2.175	12	ARGPPYDSNYFS	6KC12-1	Homsap IGKV3-20*01 F
4HH10-1	Homsap IGHV1-69*01 F, or Homsap IGHV1-69*09 F or Homsap IGHV1-69D*01 F	93.75	IIPILSIT	2.3375	20	ATDTGGYKWDDDGIVDVFHI	4KH10-5	Homsap IGKV3-20*01 F
5HB1-3	Homsap IGHV1-69*01 F, or Homsap IGHV1-69*09 F or Homsap IGHV1-69D*01 F	92.36	SIPILGIT	1.725	20	ARDTGGYKWDDDTIFDAFAM	5KB1-5	Homsap IGKV3-20*01 F
6HA7-5	Homsap IGHV1-69*01 F, or Homsap IGHV1-69*09 F or Homsap IGHV1-69D*01 F	94.79	IIPILEIV	2.6125	20	ATDTGRYNWDDDAILDAFHI	6KA7-1	Homsap IGKV3-20*01 F
6HE5-4	Homsap IGHV1-69*01 F, or Homsap IGHV1-69*09 F or Homsap IGHV1-69D*01 F	93.4	FMHILQIA	1.575	20	ATDTGGYNWDDDAILDAFHF	6KE5-3	Homsap IGKV3-20*01 F
7HC12-1	Homsap IGHV1-69*01 F, or Homsap IGHV1-69*09 F or Homsap IGHV1-69D*01 F	94.44	IIPMLEIA	1.9875	20	ARDRGGYSWDDDGVLDAFHI	7KC12-3	Homsap IGKV3-20*01 F
2HC5-2	Homsap IGHV1-69*01 F, or Homsap IGHV1-69*09 F or Homsap IGHV1-69D*01 F	93.75	ILPFLGIP	1.975	22	ASPNWADYYDSSDPGKENAFEI	2KC5-2	Homsap IGKV3-20*01 F
4HA3-3	Homsap IGHV1-69*01 F, or Homsap IGHV1-69*09 F or Homsap IGHV1-69D*01 F	92.01	ISPTLHIP	0.6125	22	ATDLSSQDYYDSDGLYSYYFDT	4KA3-3	Homsap IGKV3-20*01 F
2HA5-1	Homsap IGHV1-69*01 F, or Homsap IGHV1-69*09 F or Homsap IGHV1-69D*01 F	92.71	IIPTLRIA	1.5375	26	ARGGEGSYYYDTGDNYKYYYYYYMDV	2LA5-4	Homsap IGLV1-47*01 F
1HE4-1	Homsap IGHV1-69*01 F, or Homsap IGHV1-69*09 F or Homsap IGHV1-69D*01 F	93.06	IVPLLSIG	2.25	27	ARGGRQFFDYGSQYYDSSGVYPVYFDY	1KE4-1	Homsap IGKV3-20*01 F
4HC5-2	Homsap IGHV1-69*01 F, or Homsap IGHV1-69*09 F or Homsap IGHV1-69D*01 F	92.71	IVPMLAIG	2.3375	27	AKSGRQFFDYGSHYFDSSGVYPDYFDY	4KC5-6	Homsap IGKV3-20*01 F
2HG11-1	Homsap IGHV1-69*01 F, or Homsap IGHV1-69*12 F or Homsap IGHV1-69D*01 F	92.36	IIPMFGTV	1.9	17	AREGKNVVVTDEIAFDI	2KG11-2	Homsap IGKV1-39*01 F, or Homsap IGKV1D-39*01 F
2HD10-4	Homsap IGHV1-69*01 F, or Homsap IGHV1-69D*01 F	92.71	IIPILDRL	1.4375	12	ATKHLARGAFDI	2KD10-1	Homsap IGKV3-20*01 F
5HC9-1	Homsap IGHV1-69*01 F, or Homsap IGHV1-69D*01 F	91.32	IVPIFGTV	2.1875	13	ARDRGYYMYFLDY	5LC9-1	Homsap IGLV3-19*01 F
6HB9-5	Homsap IGHV1-69*01 F, or Homsap IGHV1-69D*01 F	94.1	IIPIFGTV	2.225	13	ARDRGYQMYIFDS	6LB9-3	Homsap IGLV3-19*01 F
7HE10-1	Homsap IGHV1-69*01 F, or Homsap IGHV1-69D*01 F	89.58	IFPIFGST	1.3875	13	ARDRGYQLYYFES	7LE10-1	Homsap IGLV3-19*01 F
1HF7-1	Homsap IGHV1-69*01 F, or Homsap IGHV1-69D*01 F	93.75	IIPMFGTA	1.6	17	AREGKNVVVTDDFAFDI	1KF7-5	Homsap IGKV1-39*01 F, or Homsap IGKV1D-39*01 F
6HC4-4	Homsap IGHV1-69*01 F, or Homsap IGHV1-69D*01 F	96.18	IIPVFGTT	1.575	17	AREGKNVVVTDDFAFDI	6KC4-3	Homsap IGKV1-39*01 F, or Homsap IGKV1D-39*01 F
1HG4-1	Homsap IGHV1-69*01 F, or Homsap IGHV1-69D*01 F	94.44	IIPIIDLP	1.8875	20	ARDTGAYNWDDDAILDPFDI	1KG4-2	Homsap IGKV3-20*01 F
3HA8-1	Homsap IGHV1-69*01 F, or Homsap IGHV1-69D*01 F	93.4	IIPMLGTA	1.725	22	ARGTVYCSSPQACPEYYYYMEV	3LA8-2	Homsap IGLV3-19*01 F
4HD4-2	Homsap IGHV1-69*01 F, or Homsap IGHV1-69D*01 F	95.83	IIPMLGTA	1.725	22	ARGSVYCSSPQACQDYYYYMDV	4LD4-3	Homsap IGLV3-19*01 F
5HC2-3	Homsap IGHV1-69*01 F, or Homsap IGHV1-69D*01 F	93.06	ILPFLGRP	0.85	22	ASPDSSDYYDGSDTGKEYAFAI	5KC2-1	Homsap IGKV3-20*01 F
6HH2-4	Homsap IGHV1-69*01 F, or Homsap IGHV1-69D*01 F	94.79	IIPFVATP	1.7375	22	TSPDWSEYYDTSDPLGENAFEI	6KH2-2	Homsap IGKV3-20*01 F
6HC1-1	Homsap IGHV1-69*01 F, or Homsap IGHV1-69D*01 F	94.79	IIPILVTA	2.625	28	ASYQPEILGTPLEEDYSDISGYLYPLDC	6KC1-3	Homsap IGKV3-20*01 F
2HH7-3	Homsap IGHV1-69*04 F, or Homsap IGHV1-69*09 F or Homsap IGHV1-69*11 F	94.79	IIPILNVA	2.275	11	ARGEVGTTIDY	2LH7-4	Homsap IGLV4-60*03 F
3HA6-4	Homsap IGHV1-69*06 F	92.01	IVPVFGTA	1.85	19	ARDNGHYISGNYYSGGFHI	3KA6-2	Homsap IGKV3-15*01 F
2HB6-7	Homsap IGHV1-69*08 F, or Homsap IGHV1-69*09 F	93.75	IIPILGTS	1.725	15	ARDLLTGTNSFGFDP	2LB6-1	Homsap IGLV3-25*03 F
7HB7-3	Homsap IGHV1-69*08 F, or Homsap IGHV1-69*09 F	93.4	IIPILRTP	1.1125	15	ARDLLTGTNSFGFDP	7LB7-5	Homsap IGLV3-25*03 F
1HD10-6	Homsap IGHV1-69*09 F	96.53	IIPILGIA	2.7	10	ARGNPGYLDY	1KD10-5	Homsap IGKV3-20*01 F
4HC1-4	Homsap IGHV1-69*09 F	94.1	IIPILGRV	1.875	10	ARGNPGYFDY	4KC1-4	Homsap IGKV3-20*01 F
7HB5-4	Homsap IGHV1-69*09 F	95.14	IMPILGIA	2.375	10	ARGNPGYLDY	7KB5-1	Homsap IGKV3-20*01 F
7HA5-4	Homsap IGHV1-69*09 F	90.62	VVPILDLA	2.15	12	ATDVSSISVIAL	7KA5-5	Homsap IGKV2-24*01 F
3HB2-6	Homsap IGHV1-69*09 F	93.06	IIPILDLP	1.8	20	ATDTGAYNWNDDVILDPFDI	3KB2-1	Homsap IGKV3-20*01 F
6HH12-5	Homsap IGHV1-69*09 F	95.49	IIPILDIV	2.6125	20	ATDTGGYSWDDDGILDPFDV	6KH12-1	Homsap IGKV3-20*01 F
1HG10-6	Homsap IGHV1-69*09 F	94.1	IIPILDIT	2	21	ASREDGYYYDSSVYPYDAFHI	1KG10-2	Homsap IGKV3-15*01 F
6HC2-2	Homsap IGHV1-69*09 F	94.1	IIPILDIT	2	21	ASREDGYYYDSSVYPYDAFHI	6KC2-2	Homsap IGKV3-15*01 F
3HB8-1	Homsap IGHV3-23*04 F, or Homsap IGHV3-23D*02 F	96.18	ISGNGDTT	-0.6875	19	AKDLGSCTTTSCPSDAFDI	3KB8-6	Homsap IGKV1-39*01 F, or Homsap IGKV1D-39*01 F
1HD9-3	Homsap IGHV3-30*04 F, or Homsap IGHV3-30-3*03 F	97.22	ISYDGNEK	-1.55	17	ARAREPYGGDSEGYMDV	1KD9-4	Homsap IGKV4-1*01 F
3HE9-6	Homsap IGHV3-30*04 F, or Homsap IGHV3-30-3*03 F	94.79	ISYDGLDQ	-0.5875	17	ARAREPFGADSEGYMDV	3KE9-2	Homsap IGKV4-1*01 F
6HA4-2	Homsap IGHV3-66*02 F	95.79	IYSDGTT	-0.414286	18	ARGFKQPVQWYYYYYMDV	6KA4-1	Homsap IGKV3-20*01 F
3HE10-5	Homsap IGHV3-7*01 F	96.53	IKYDGSEK	-1.6	10	ARWDFWAPDV	3LE10-1	Homsap IGLV3-27*01 F
4HA12-3	Homsap IGHV3-72*01 F	97.62	TRNKANGYTT	-1.74	21	ARETLGDYHFWTLKYYSYMDV	4LA12-1	Homsap IGLV1-47*01 F
4HG9-6	Homsap IGHV3-9*01 F	94.1	INWNGGEI	-0.4	26	AKGASDYFDSRDYYDSSGYYPDCFDM	4KG9-4	Homsap IGKV3-20*01 F
7HA8-5	Homsap IGHV3-9*01 F	92.36	INWNGANV	-0.1625	26	AKGASDYFDSSDYYDSSGHYSDSFDV	7KA8-1	Homsap IGKV3-20*01 F
2HF1-4	Homsap IGHV3-9*03 F	94.44	INWNGANI	-0.125	26	AKGASDYFDSRDYYDSSGYYFDYFDI	2KF1-3	Homsap IGKV3-20*01 F
5HB4-1	Homsap IGHV4-39*07 F	90.38	VHYSDIT	-0.114286	12	ARMGVRSKDFDH	5KB4-1	Homsap IGKV1-39*01 F, or Homsap IGKV1D-39*01 F
3HG10-2	Homsap IGHV4-39*07 F	92.78	IYYSGST	-0.114286	14	ARTVQLWPNGDFEY	3KG10-2	Homsap IGKV1-39*01 F, or Homsap IGKV1D-39*01 F
3HB12-2	Homsap IGHV4-4*08 F	91.23	IYNTRSR	-1.54286	14	ASSKYSGGWYGFDH	3LB12-1	Homsap IGLV8-61*01 F
4HH6-6	Homsap IGHV4-59*01 F, or Homsap IGHV4-59*03 F	97.19	IYYSGST	-0.114286	16	ARLSAIVVPAAIFLDV	4KH6-2	Homsap IGKV3-15*01 F
1HC1-1	Homsap IGHV5-51*01 F	92.36	IYPGDSDT	-0.9125	11	ATTSGSDRPFY	1LC1-6	Homsap IGLV3-27*01 F
2HE3-1	Homsap IGHV5-51*01 F	94.79	INPVNSDT	-0.6125	18	ARHREGREFFYSFYYTDV	2KE3-2	Homsap IGKV1-5*03 F
6HD4-2	Homsap IGHV5-51*01 F	93.06	INPGDSDT	-1.1875	18	ARHREGREFFYSFYYTDV	6KD4-6	Homsap IGKV1-5*03 F
7HA2-4	Homsap IGHV5-51*01 F	94.79	VNPGDSDT	-1.225	18	ARHREGREFFYSFYYTDV	7KA2-3	Homsap IGKV1-5*03 F
