# Supplementary material for: VH1-69 Utilizing Antibodies Are Capable of Mediating Non-neutralizing Fc-Mediated Effector Functions Against the Transmitted/Founder gp120
Source: Front Immunol. 2019 Jan 15;9:3163. doi: 10.3389/fimmu.2018.03163 (PMC6341001; doi:10.3389/fimmu.2018.03163)
Supplement: Supplementary Table 2 — Genetic features of VH1-69 utilizing antibody sequences. VH1-69 sequences were analyzed in further detail, due to their overrepresentation in isolated anti-gp120 memory B cells. Variable Joining region (VJ) alleles and heavy-chain isoelectric points were determined via IMGT vquest (http://imgt.org/IMGT_vquest/vquest). Amino acid 54 within CDRH2 is highlighted in bold. CDRH2 GRAVY scores were calculated via (http://www.gravy-calculator.de). The number of tyrosine sulfination sites contained within CDRH3 was quantified via the Sulfinator online tool (http://web.expasy.org/sulfinator/) (58). [file Table_2.XLSX]

## Sheet: Sheet2
R774F
mAb	VH-GENE and allele	VJ-GENE and allele	VH-REGION identity %	CDRH2-IMGT sequence	CDRH3-IMGT length	CDRH3-IMGT sequence	Sequence ID	VL-GENE and allele		H pI		CDRH2 GRAVY		CDRH3 Tyrosine Sulf
2A12	Homsap IGHV1-69*01 F, or Homsap IGHV1-69*13 F or Homsap IGHV1-69D*01 F	Homsap IGHJ3*01 F	95.14	IIPIFGTA	13	ARYGVGVNWAFDV	2LA12-1	Homsap IGLV3-19*01 F		6.14783		1.925		0
2A2	Homsap IGHV1-69*01 F, or Homsap IGHV1-69*13 F or Homsap IGHV1-69D*01 F	Homsap IGHJ3*02 F	91.67	TIPIFGTI	19	ARGRGHIVVEPGNKYAFDI	2KA2-2	Homsap IGKV1-39*01 F, or Homsap IGKV1D-39*01 F		8.23523		1.6125		0
2A7	Homsap IGHV1-69*01 F, or Homsap IGHV1-69*13 F or Homsap IGHV1-69D*01 F	Homsap IGHJ4*02 F	97.22	IIPIFGTA	13	ARARQLVRFDFEY	2KA7-2	Homsap IGKV3-20*01 F		8.23376		1.925		0
2B6	Homsap IGHV1-69*01 F, or Homsap IGHV1-69*13 F or Homsap IGHV1-69D*01 F	Homsap IGHJ3*02 F	92.71	IIPIFRTT	12	ARWWQEGGAFDI	2LB6-2	Homsap IGLV3-19*01 F		4.43762		1.1		0
2C6	Homsap IGHV1-69*01 F, or Homsap IGHV1-69*13 F or Homsap IGHV1-69D*01 F	Homsap IGHJ6*03 F	96.18	IIAIFGTT	18	ARGQRLHPLHYDYYYMDV	2KC6-2	Homsap IGKV3-20*01 F		7.34167		2.0375		0
2E9	Homsap IGHV1-69*01 F, or Homsap IGHV1-69*13 F or Homsap IGHV1-69D*01 F	Homsap IGHJ4*02 F	92.71	IIPIFGSA	13	ARARQLVRFDLDN	2KE9-4	Homsap IGKV3-20*01 F		8.24988		1.9125		0
2F3	Homsap IGHV1-69*01 F, or Homsap IGHV1-69*09 F or Homsap IGHV1-69D*01 F	Homsap IGHJ6*03 F	94.1	IIPFLHIT	24	ARVIVHCSGDNCDFFNHYYYYMDV	2KF3-1	Homsap IGKV3-15*01 F		5.54211		1.825		0
2G2	Homsap IGHV1-69*01 F, or Homsap IGHV1-69*13 F or Homsap IGHV1-69D*01 F	Homsap IGHJ5*02 F	97.57	LIPIFGTE	17	ARAQRVVPAAMENWFDP	2KG2-1	Homsap IGKV1-39*01 F, or Homsap IGKV1D-39*01 F		6.29724		1.175		0
2G8	Homsap IGHV1-69*06 F	Homsap IGHJ3*02 F	95.83	IIPIFDTA	14	ANYLSNWRVHAFDI	2KG8-1	Homsap IGKV3-20*01 F		7.17395		1.5375		0
2G9	Homsap IGHV1-69*01 F, or Homsap IGHV1-69*13 F or Homsap IGHV1-69D*01 F	Homsap IGHJ3*01 F	96.18	IIPIFGTP	19	ARGRGHVVVEPGGQHSFDV	2KG9-2	Homsap IGKV1-39*01 F, or Homsap IGKV1D-39*01 F		7.35046		1.5		0
2H10	Homsap IGHV1-69*06 F	Homsap IGHJ4*02 F	91.67	FIPIFNTV	18	ARARACGGDCYRESPPDI	2KH10-2	Homsap IGKV1-39*01 F, or Homsap IGKV1D-39*01 F		6.29651		1.625		0
2H7	Homsap IGHV1-69*01 F, or Homsap IGHV1-69*13 F or Homsap IGHV1-69D*01 F	Homsap IGHJ3*02 F	92.36	IIPVFGTA	14	SISRTLKLGDAFDI	2KH7-5	Homsap IGKV4-1*01 F		6.29504		1.8875		0
5A12	Homsap IGHV1-69*01 F, or Homsap IGHV1-69*09 F or Homsap IGHV1-69D*01 F	Homsap IGHJ4*02 F	94.44	IIPIHGIA	12	ARDTGSDFPLNL	5LA12-1	Homsap IGLV3-10*01 F		4.43762		1.825		0
5B11	Homsap IGHV1-69*01 F, or Homsap IGHV1-69*13 F or Homsap IGHV1-69D*01 F	Homsap IGHJ3*02 F	95.49	IIHIFGTT	14	ATSRTLKLDDAFDI	5KB11-4	Homsap IGKV4-1*01 F		4.71594		1.4125		0
5C6	Homsap IGHV1-69*01 F, or Homsap IGHV1-69*13 F or Homsap IGHV1-69D*01 F	Homsap IGHJ6*03 F	95.83	IIPIFGAA	17	ARGTRLHPVHNYYYMDV	5KC6-1	Homsap IGKV3-20*01 F		8.23596		2.2375		0
5C7	Homsap IGHV1-69*01 F, or Homsap IGHV1-69*13 F or Homsap IGHV1-69D*01 F	Homsap IGHJ4*02 F	94.79	IIPIFGTT	13	ARARQLVRFDMDY	5KC7-3	Homsap IGKV3-20*01 F		8.23376		1.6125		0
5D2	Homsap IGHV1-69*01 F, or Homsap IGHV1-69*13 F or Homsap IGHV1-69D*01 F	Homsap IGHJ4*02 F	93.75	IIPIFGTP	21	ARASDPAIFGTEGPSSRNFDF	5KD2	Homsap IGKV1-39*01 F, or Homsap IGKV1D-39*01 F		4.71594		1.5		0
5G4	Homsap IGHV1-69*01 F, or Homsap IGHV1-69*13 F or Homsap IGHV1-69D*01 F	Homsap IGHJ6*03 F	97.22	IIPIFGTP	17	ARGTRLHPVHNYYYMDV	5KG4-5	Homsap IGKV3-20*01 F		8.23596		1.5		0
5G5	Homsap IGHV1-69*01 F, or Homsap IGHV1-69D*01 F	Homsap IGHJ5*02 F	96.88	IIPIIGTA	16	ARGFRIQLYVVGWFDA	5KG5-1	Homsap IGKV3-15*01 F		8.23376		2.1375		0
5G9	Homsap IGHV1-69*01 F, or Homsap IGHV1-69*13 F or Homsap IGHV1-69D*01 F	Homsap IGHJ3*02 F	95.49	IIPIFGTA	14	ANYLSSWRVHAFDI	5LG9-1	Homsap IGLV2-14*01 F		7.17395		1.925		0
5H4	Homsap IGHV1-69*01 F, or Homsap IGHV1-69*13 F or Homsap IGHV1-69D*01 F	Homsap IGHJ4*02 F	93.4	IISIFGTT	13	ARARQVVRFDLEF	5KH4-3	Homsap IGKV3-20*01 F		8.24988		1.7125		0
5H8	Homsap IGHV1-69*01 F, or Homsap IGHV1-69*13 F or Homsap IGHV1-69D*01 F	Homsap IGHJ3*02 F	95.14	IIPVFGTA	14	SISRTLKLADAFDI	5KH8-2	Homsap IGKV4-1*01 F		6.29504		1.8875		0
R53F
mAb	VH-GENE and allele	VJ-GENE and allele	VH-REGION identity %	CDRH2-IMGT sequence	CDRH3-IMGT length	CDRH3-IMGT sequence	Sequence ID	VL-GENE and allele		H pI		CDRH2 GRAVY		Tyrosine Sulf
3D1	Homsap IGHV1-69*06 F	Homsap IGHJ6*03 F	95.49	IIPAFGTT	19	ARNSDYHFWSGSYNYYMDV	3KD1-5	Homsap IGKV3-20*01 F		5.6095		1.275		1
Z1800M
mAb	V-GENE and allele	VJ-GENE and allele	V-REGION identity %	CDR2-IMGT sequence	CDR3-IMGT length	CDR3-IMGT sequence	Sequence ID	V-GENE and allele		H pI		CDRH2 GRAVY		Tyrosine Sulf
1A6	Homsap IGHV1-69*01 F, or Homsap IGHV1-69*05 F or Homsap IGHV1-69D*01 F	Homsap IGHJ4*02 F	97.22	IIPIFGTS	6	ATRNRY	1KA6-1	Homsap IGKV1-5*03 F		9.31995		1.6		0
1C1	Homsap IGHV1-69*01 F, or Homsap IGHV1-69*05 F or Homsap IGHV1-69D*01 F	Homsap IGHJ6*03 F	93.4	IIPPFRTT	22	AKSDLEVAAAAWHEVYYHYMDV	1KC1-5	Homsap IGKV3D-20*01 F		4.86096		0.3375		0
1E5	Homsap IGHV1-69*01 F, or Homsap IGHV1-69D*01 F	Homsap IGHJ4*02 F	94.79	IIPIFGTA	14	ATPGYCSGTSCFYS	1LE5-3	Homsap IGLV4-69*01 F		5.40222		1.925		0
1G12	Homsap IGHV1-69*05 F	Homsap IGHJ4*02 F	93.75	LIPIFGTP	16	AAEGGHDYTSAKNLDY	1KG12-4	Homsap IGKV1-12*01 F, or Homsap IGKV1-12*02 F or Homsap IGKV1D-12*02 F		4.70569		1.4125		1
2B2	Homsap IGHV1-69*01 F, or Homsap IGHV1-69*05 F or Homsap IGHV1-69D*01 F	Homsap IGHJ4*02 F	95.14	IVPIFGTA	17	ATADSGTYYMGSKYLDY	2KB2-2	Homsap IGKV3-20*01 F		4.43762		1.8875		0
2C10	Homsap IGHV1-69*01 F, or Homsap IGHV1-69*05 F or Homsap IGHV1-69D*01 F	Homsap IGHJ4*02 F	92.01	LLPVFAIP	13	ARRTYDSSGYYYT	2KC10-1	Homsap IGKV1-17*01 F		8.19202		2.2125		0
2D2	Homsap IGHV1-69*05 F	Homsap IGHJ4*02 F	90.62	IIPIFGTT	13	ARLLIYFGESSDY	2KD2-1	Homsap IGKV3-20*01 F		4.43762		1.6125		1
2G10	Homsap IGHV1-69*06 F	Homsap IGHJ6*02 F	96.88	SIPIFGTV	13	AHTLPTLINGMDV	2KG10-2	Homsap IGKV3-20*01 F		5.45203		1.5625		0
2G11	Homsap IGHV1-69*01 F, or Homsap IGHV1-69*05 F or Homsap IGHV1-69D*01 F	Homsap IGHJ3*02 F	96.53	ILPIFATA	14	ASPYSGNFVHAFDI	2KG11-4	Homsap IGKV3-20*01 F		5.45203		2.1125		0
2H4	Homsap IGHV1-69*01 F, or Homsap IGHV1-69*05 F or Homsap IGHV1-69D*01 F	Homsap IGHJ5*02 F	96.18	INPIFGTT	21	AREFSGSRLGIVTGSHRSFDL	2KH4-6	Homsap IGKV1-39*01 F, or Homsap IGKV1D-39*01 F		8.26599		0.6125		0
3A7	Homsap IGHV1-69*01 F, or Homsap IGHV1-69*12 F or Homsap IGHV1-69D*01 F	Homsap IGHJ4*02 F	94.79	FIPMFGTE	14	ARAQGILAKSFFDY	3KA7-3	Homsap IGKV3-11*01 F		8.21912		0.725		0
3D10	Homsap IGHV1-69*01 F, or Homsap IGHV1-69D*01 F	Homsap IGHJ3*02 F	93.75	IIPIFGTG	16	ARRGSDILTAWGAFDI	3KD10-1	Homsap IGKV3-20*01 F		6.29724		1.65		0
3D6	Homsap IGHV1-69*01 F, or Homsap IGHV1-69*05 F or Homsap IGHV1-69D*01 F	Homsap IGHJ5*02 F	94.44	TIPIFGTA	14	ATDPGVRGTDWFGP	3KD6-3	Homsap IGKV3-15*01 F		4.43762		1.275		0
3F11	Homsap IGHV1-69*01 F, or Homsap IGHV1-69D*01 F	Homsap IGHJ3*02 F	94.79	IIPISGTA	20	ARGRARGAEITFGVVDAFEI	3KF11-1	Homsap IGKV1-39*01 F, or Homsap IGKV1D-39*01 F		6.3844		1.475		0
3F3	Homsap IGHV1-69*01 F, or Homsap IGHV1-69D*01 F	Homsap IGHJ4*02 F	97.22	IIPIFGTA	13	AKLLVWVGESIDY	3KF3-2	Homsap IGKV3-20*01 F		4.43762		1.925		0
4A8	Homsap IGHV1-69*01 F, or Homsap IGHV1-69*05 F or Homsap IGHV1-69D*01 F	Homsap IGHJ3*01 F	96.88	FVPIFATP	14	ARVPPEIQGYAFDV	4KA8-3	Homsap IGKV1-39*01 F, or Homsap IGKV1D-39*01 F		4.43762		1.525		0
4B9	Homsap IGHV1-69*01 F, or Homsap IGHV1-69D*01 F	Homsap IGHJ4*02 F	91.32	IIPIFHTG	14	AWGGDGYNLGHFDY	4KB9-3	Homsap IGKV3-20*01 F		4.43103		1.3		0
4C10	Homsap IGHV1-69*01 F, or Homsap IGHV1-69D*01 F	Homsap IGHJ3*02 F	95.83	IIPVFGIA	13	AASYNSGWGAFDI	4KC10-2	Homsap IGKV1-9*01 F		3.74988		2.5375		0
4C8	Homsap IGHV1-69*01 F, or Homsap IGHV1-69*05 F or Homsap IGHV1-69D*01 F	Homsap IGHJ4*02 F	97.92	IIPIFNTA	18	ARGYYDSSGYYYPYYFDY	4LC8-1	Homsap IGLV3-1*01 F		4.43762		1.5375		0
4E12	Homsap IGHV1-69*01 F, or Homsap IGHV1-69D*01 F	Homsap IGHJ4*02 F	94.79	IIPIFGTS	19	AREGTVRYGVAAPGRPFDY	4KE12-1	Homsap IGKV1-39*01 F, or Homsap IGKV1D-39*01 F		8.21912		1.6		0
5B3	Homsap IGHV1-69*01 F, or Homsap IGHV1-69D*01 F	Homsap IGHJ5*02 F	96.88	IVSIFNTA	17	ARDRRFREELSGGWFDP	5LB3-1	Homsap IGLV3-21*03 F		6.44739		1.6		0
5D2	Homsap IGHV1-69*01 F, or Homsap IGHV1-69D*01 F	Homsap IGHJ4*02 F	95.14	ITPIFGTT	21	AREFSGSRVGILTGSYRSFDY	5KD2-1	Homsap IGKV1-39*01 F, or Homsap IGKV1D-39*01 F		8.21912		0.9625		0
5G1	Homsap IGHV1-69*05 F	Homsap IGHJ5*02 F	93.06	ITPIFRTP	9	ARLRGPFDP	5KG1-1	Homsap IGKV2-28*01 F, or Homsap IGKV2D-28*01 F		8.24988		0.3375		0
6B11	Homsap IGHV1-69*01 F, or Homsap IGHV1-69D*01 F	Homsap IGHJ4*02 F	94.1	IIPVFGIA	10	AQLHGDWGDY	6KB11-3	Homsap IGKV1-17*01 F		4.43103		2.5375		0
6F9	Homsap IGHV1-69*01 F, or Homsap IGHV1-69D*01 F	Homsap IGHJ4*02 F	96.53	IIPIFGTP	11	ACLHDFWVVDY	6KF9-5	Homsap IGKV1-17*01 F		4.43103		1.5		0
6H1	Homsap IGHV1-69*01 F, or Homsap IGHV1-69*13 (F) or Homsap IGHV1-69D*01 F	Homsap IGHJ1*01 F	91.67	IAPLSAKA	12	AYLALQVTYFQH	6LH1-4	Homsap IGLV3-25*03 F		7.16956		0.925		0
6H1							6KH1-1	Homsap IGKV2-29*02 F, or Homsap IGKV2-29*03 F
7A11	Homsap IGHV1-69*01 F, or Homsap IGHV1-69*05 F or Homsap IGHV1-69D*01 F	Homsap IGHJ4*02 F	96.88	IIPIFGSA	19	AGDPYSSPPWLRSRGYFDP	7KA11-1	Homsap IGKV3-20*01 F		6.29358		1.9125		0
7C2	Homsap IGHV1-69*01 F, or Homsap IGHV1-69*05 F or Homsap IGHV1-69D*01 F	Homsap IGHJ4*02 F	94.79	LIPIFGTP	16	AAEGGHDYTSAKNLDY	7KC2-4	Homsap IGKV1-12*01 F, or Homsap IGKV1-12*02 F or Homsap IGKV1D-12*02 F		4.70569		1.4125		1
7H3	Homsap IGHV1-69*01 F, or Homsap IGHV1-69*05 F or Homsap IGHV1-69D*01 F	Homsap IGHJ5*02 F	97.92	IIPIFGTA	18	ARDRRTIFGVDTSNWFDP	7KH3-5	Homsap IGKV1-39*01 F, or Homsap IGKV1D-39*01 F		6.3844		1.925		0
Z1047M
mAb	VH-GENE and allele	VJ-GENE and allele	VH-REGION identity %	CDRH2-IMGT sequence	CDRH3-IMGT length	CDRH3-IMGT sequence	Sequence ID	VL-GENE and allele		H pI		CDRH2 GRAVY		CDRH3 Tyrosine Sulf
1B12	Homsap IGHV1-69*09 F	Homsap IGHJ4*02 F	95.83	IIPIFDIA	11	ARDSDMAPISY	1KB12-5	Homsap IGKV3-20*01 F		4.43762		2.1875		0
1B6	Homsap IGHV1-69*01 F, or Homsap IGHV1-69*05 F or Homsap IGHV1-69D*01 F	Homsap IGHJ1*01 F	94.79	IMPIFHTP	14	ATRGRSTSSEFFRH	1KB6-4	Homsap IGKV4-1*01 F		10.0707		0.825		0
1B9	Homsap IGHV1-69*06 F	Homsap IGHJ4*02 F	93.75	IIPIFGTS	11	ARDGDIAVAVY	1LB9-6	Homsap IGLV2-14*01 F		4.43762		1.6		0
1C4	Homsap IGHV1-69*01 F, or Homsap IGHV1-69D*01 F	Homsap IGHJ6*03 F	94.79	IIPILGST	24	ARDRVVDILTTIWEEDNYYYYMDV	1LC4-1	Homsap IGLV1-51*01 F		4.12634		1.725		0
1C7	Homsap IGHV1-69*01 F, or Homsap IGHV1-69D*01 F	Homsap IGHJ6*03 F	93.75	IIPILGST	24	ARDRVVDILTTIWEEDNYYYYMDV	1LC7	Homsap IGLV1-51*01 F		4.12634		1.725		0
1D11	Homsap IGHV1-69*01 F, or Homsap IGHV1-69D*01 F	Homsap IGHJ6*03 F	96.18	IIPLFATT	24	ASGSIDHGADLWDEVADFYYYMDV	1KD11-1	Homsap IGKV1-16*02 [F]		3.7843		1.8		0
1E5	Homsap IGHV1-69*06 F	Homsap IGHJ1*01 F	96.88	IIPILNTA	23	ARDGDDYGDYEIDEVAGGQYFQH	1KE5-6	Homsap IGKV3-15*01 F		4.03259		1.6625		2
1F10	Homsap IGHV1-69*01 F, or Homsap IGHV1-69D*01 F	Homsap IGHJ3*02 F	91.67	IIPIFGTS	13	AKSVVGATNAFHI	1KF10-2	Homsap IGKV4-1*01 F		8.24988		1.6		0
1G4	Homsap IGHV1-69*01 F, or Homsap IGHV1-69D*01 F	Homsap IGHJ6*03 F	97.57	IIPIFGTV	23	AINDLMAAADVFEEEKYYYYIDV	1LG4-5	Homsap IGLV1-47*01 F		3.78503		2.225		2
1G6	Homsap IGHV1-69*01 F, or Homsap IGHV1-69D*01 F	Homsap IGHJ4*02 F	95.83	MIPIFRTA	13	ARLGCSGDCYSDY	1KG6	Homsap IGKV3-20*01 F		4.43762		1.0875		0
1H12	Homsap IGHV1-69*06 F	Homsap IGHJ6*02 F	94.44	IIPLFGTA	27	ASPPPGLGLGDLSFWDEVEYYYHAMGV	1KH12-2	Homsap IGKV3-15*01 F		3.98572		1.8375		1
3A1	Homsap IGHV1-69*06 F	Homsap IGHJ4*02 F	96.53	IIPIFGAA	11	ARDSNYAPVDY	3KA1-3	Homsap IGKV3-20*01 F		4.43762		2.2375		0
3A2	Homsap IGHV1-69*01 F, or Homsap IGHV1-69D*01 F	Homsap IGHJ6*03 F	95.83	IIPLFATT	24	ASGSIDHGADLWDEVADFYYYMDV	3KA2-6	Homsap IGKV1-16*02 [F]		3.7843		1.8		0
3A9	Homsap IGHV1-69*01 F, or Homsap IGHV1-69*05 F or Homsap IGHV1-69D*01 F	Homsap IGHJ3*02 F	96.88	IIPMFGTA	19	ARGQRRLQISLRTNDAFDI	3KA9	Homsap IGKV1-39*01 F, or Homsap IGKV1D-39*01 F		10.0055		1.6		0
3B6	Homsap IGHV1-69*06 F	Homsap IGHJ6*02 F	93.75	IIPIFGAP	27	ASPPPGLRLGELSFWDEVEHYFYAMGV	3KB6	Homsap IGKV3-15*01 F		4.41638		1.8125		1
3B9	Homsap IGHV1-69*06 F	Homsap IGHJ4*02 F	94.79	IIPIFGTP	9	ASITTTGGD	3KB9-6	Homsap IGKV1-17*03 F		3.74988		1.5		0
3C12	Homsap IGHV1-69*06 F	Homsap IGHJ6*02 F	96.53	IIPIFGTP	27	ASPPPGLRLGELSLWDEVEYYHHAMDV	3KC12-4	Homsap IGKV3-15*01 F		4.57898		1.5		0
3C4	Homsap IGHV1-69*06 F	Homsap IGHJ5*01 F	92.36	IIPMFATP	16	ARDPPISCSGGSCYTS	3KC4-5	Homsap IGKV3-20*01 F		6.06213		1.45		0
3D6	Homsap IGHV1-69*06 F	Homsap IGHJ4*02 F	95.49	IIPIFATA	11	ARDSEQQLAHY	3KD6-1	Homsap IGKV3-20*01 F		5.6095		2.2		0
3D7	Homsap IGHV1-69*06 F	Homsap IGHJ5*02 F	95.14	IIPLFGTP	16	ARDPPTTCNGGYCQAP	3KD7	Homsap IGKV3-20*01 F		6.06213		1.4125		0
3E1	Homsap IGHV1-69*01 F, or Homsap IGHV1-69D*01 F	Homsap IGHJ6*03 F	96.88	IIPMFGTA	23	AINDLMGAADVFEEEKYYYYIDV	3LE1	Homsap IGLV1-47*01 F		3.78503		1.6		1
3E2	Homsap IGHV1-69*09 F	Homsap IGHJ4*02 F	95.83	IIPIFDIA	11	ARDSDMAPISY	3KE2-4	Homsap IGKV3-20*01 F		4.43762		2.1875		0
3E3	Homsap IGHV1-69*06 F	Homsap IGHJ5*01 F	94.44	IIPLFGTG	16	ARDPPASCSGGSCSGS	3KE3-5	Homsap IGKV3-20*01 F		6.06287		1.5625		0
3E9	Homsap IGHV1-69*01 F, or Homsap IGHV1-69*06 F or Homsap IGHV1-69D*01 F	Homsap IGHJ5*02 F	97.22	IIPMFGTA	16	ARDPPAYCSGDSCYSA	3KE9	Homsap IGKV3-20*01 F		4.43762		1.6		0
3F3	Homsap IGHV1-69*06 F	Homsap IGHJ3*01 F	95.14	IIPNFGPA	16	AREANVAVAGRGAFDV	3KF3-3	Homsap IGKV2-30*02 [F]		6.29724		0.8125		0
3F5	Homsap IGHV1-69*01 F, or Homsap IGHV1-69D*01 F	Homsap IGHJ6*03 F	96.18	IIPILGTP	23	ASDSPLWEQQLYEENYYYYYMDV	3LF5-6	Homsap IGLV2-14*01 F		3.31409		1.625		0
3G3	Homsap IGHV1-69*01 F, or Homsap IGHV1-69D*01 F	Homsap IGHJ5*02 F	96.18	FIPSFGTA	16	ARARWEVLRVLYWFDP	3KG3-5	Homsap IGKV3-20*01 F		8.23376		1.05		0
3G6	Homsap IGHV1-69*01 F, or Homsap IGHV1-69D*01 F	Homsap IGHJ6*03 F	95.49	IIPMFGTA	23	ATNDLMGAVDVFEEEKFYYYIDV	3LG6-6	Homsap IGLV1-47*01 F		3.78503		1.6		1
7B11	Homsap IGHV1-69*09 F	Homsap IGHJ4*02 F	95.49	IIPIFDIA	11	ARDSDMAPISY	7KB11-1	Homsap IGKV3-20*01 F		4.43762		2.1875		0
R1142F
mAb	VH-GENE and allele	VJ-GENE and allele	VH-REGION identity %	CDRH2-IMGT sequence	CDRH3-IMGT length	CDRH3-IMGT sequence	Sequence ID	VL-GENE and allele		H pI		CDRH2 GRAVY		CDRH3 Tyrosine Sulf
1B2	Homsap IGHV1-69*01 F, or Homsap IGHV1-69D*01 F	Homsap IGHJ4*02 F	92.36	IIPMFHTA	23	ARRLVSRTQSAFGVVTPPGPLHS	1KB2-2	Homsap IGKV1D-13*01 F		11.6996		1.25		0
1D8	Homsap IGHV1-69*06 F	Homsap IGHJ3*01 F	94.44	IIPIFGTA	11	ASPGGRGAFDV	1KD8-1	Homsap IGKV3-15*01 F		6.15002		1.925		0
1G8	Homsap IGHV1-69*13 F	Homsap IGHJ3*01 F	94.79	ITPIFGTT	17	ARAEHTVVVTAGRPFDV	1KG8-4	Homsap IGKV1-39*01 F, or Homsap IGKV1D-39*01 F		7.17834		0.9625		0
2B7	Homsap IGHV1-69*01 F, or Homsap IGHV1-69*06 F or Homsap IGHV1-69D*01 F	Homsap IGHJ6*03 F	90.97	IIPMFGSP	14	ARGRDGDYHYYMDV	2KB7-3	Homsap IGKV3-20*01 F		5.70325		1.1625		1
2C8	Homsap IGHV1-69*01 F, or Homsap IGHV1-69*13 F or Homsap IGHV1-69D*01 F	Homsap IGHJ5*02 F	96.53	IIPIFGEA	15	ATSQQLPTTNNWFDP	2KC8-5	Homsap IGKV1-39*01 F, or Homsap IGKV1D-39*01 F		3.74988		1.575		0
2D11	Homsap IGHV1-69*01 F, or Homsap IGHV1-69*13 F or Homsap IGHV1-69D*01 F	Homsap IGHJ4*02 F	95.14	IIPILQTA	13	ARLPYSSGWAVDF	2KD11-2	Homsap IGKV1-17*01 F		6.14783		1.6625		0
2F6	Homsap IGHV1-69*06 F	Homsap IGHJ4*02 F	96.53	IIPLFDTA	21	ARDSGPRYNWNDAPYLYYFDF	2KF6-1	Homsap IGKV3-20*01 F		4.71594		1.45		0
3B11	Homsap IGHV1-69*06 F	Homsap IGHJ1*01 F	95.49	IIPIFGIA	17	VGPLAYSSSSKSEFSQS	3KB11-5	Homsap IGKV3-20*01 F		6.14636		2.575		1
3C5	Homsap IGHV1-69*01 F, or Homsap IGHV1-69*13 F or Homsap IGHV1-69D*01 F	Homsap IGHJ5*02 F	95.83	IIPLFGAA	16	ARDPPTYCSGDNCYSP	3KC5-2	Homsap IGKV3-20*01 F		4.43762		2.15		0
4D3	Homsap IGHV1-69*01 F, or Homsap IGHV1-69*13 F or Homsap IGHV1-69D*01 F	Homsap IGHJ4*02 F	0.922	ILPIFGTA	14	ARPASRSSEGYFDY	4KD3-2	Homsap IGKV3-11*01 F		6.29358		1.8375		0
R66M
mAb	V-GENE and allele	VJ-GENE and allele	V-REGION identity %	CDR2-IMGT sequence	CDR3-IMGT length	CDR3-IMGT sequence	Sequence ID	V-GENE and allele		H pI		CDRH2 GRAVY		Tyrosine Sulf
1D10	Homsap IGHV1-69*09 F	Homsap IGHJ4*02 F	96.53	IIPILGIA	10	ARGNPGYLDY	1KD10-5	Homsap IGKV3-20*01 F		6.14636		2.7		0
1E4	Homsap IGHV1-69*01 F, or Homsap IGHV1-69*09 F or Homsap IGHV1-69D*01 F	Homsap IGHJ4*02 F	93.06	IVPLLSIG	27	ARGGRQFFDYGSQYYDSSGVYPVYFDY	1KE4-1	Homsap IGKV3-20*01 F		4.71594		2.25		3
1F7	Homsap IGHV1-69*01 F, or Homsap IGHV1-69D*01 F	Homsap IGHJ3*02 F	93.75	IIPMFGTA	17	AREGKNVVVTDDFAFDI	1KF7-5	Homsap IGKV1-39*01 F, or Homsap IGKV1D-39*01 F		4.42004		1.6		0
1G10	Homsap IGHV1-69*09 F	Homsap IGHJ3*02 F	94.1	IIPILDIT	21	ASREDGYYYDSSVYPYDAFHI	1KG10-2	Homsap IGKV3-15*01 F		4.41638		2		1
1G4	Homsap IGHV1-69*01 F, or Homsap IGHV1-69D*01 F	Homsap IGHJ3*02 F	94.44	IIPIIDLP	20	ARDTGAYNWDDDAILDPFDI	1KG4-2	Homsap IGKV3-20*01 F		3.78503		1.8875		0
2A5	Homsap IGHV1-69*01 F, or Homsap IGHV1-69*09 F or Homsap IGHV1-69D*01 F	Homsap IGHJ6*03 F	92.71	IIPTLRIA	26	ARGGEGSYYYDTGDNYKYYYYYYMDV	2LA5-4	Homsap IGLV1-47*01 F		4.42004		1.5375		0
2B6	Homsap IGHV1-69*08 F, or Homsap IGHV1-69*09 F	Homsap IGHJ5*02 F	93.75	IIPILGTS	15	ARDLLTGTNSFGFDP	2LB6-1	Homsap IGLV3-25*03 F		4.43762		1.725		0
2C5	Homsap IGHV1-69*01 F, or Homsap IGHV1-69*09 F or Homsap IGHV1-69D*01 F	Homsap IGHJ3*02 F	93.75	ILPFLGIP	22	ASPNWADYYDSSDPGKENAFEI	2KC5-2	Homsap IGKV3-20*01 F		3.87219		1.975		1
2D10	Homsap IGHV1-69*01 F, or Homsap IGHV1-69D*01 F	Homsap IGHJ3*02 F	92.71	IIPILDRL	12	ATKHLARGAFDI	2KD10-1	Homsap IGKV3-20*01 F		8.24988		1.4375		0
2G11	Homsap IGHV1-69*01 F, or Homsap IGHV1-69*12 F or Homsap IGHV1-69D*01 F	Homsap IGHJ3*02 F	92.36	IIPMFGTV	17	AREGKNVVVTDEIAFDI	2KG11-2	Homsap IGKV1-39*01 F, or Homsap IGKV1D-39*01 F		4.42004		1.9		0
2H2	Homsap IGHV1-69*01 F, or Homsap IGHV1-69*09 F or Homsap IGHV1-69*11 F or Homsap IGHV1-69D*01 F	Homsap IGHJ3*02 F	93.4	IIPFIGRA	22	ATPDWSEYYDTSDPLEENGFEI	2KH2-4	Homsap IGKV3-20*01 F		3.21814		1.45		1
2H7	Homsap IGHV1-69*04 F, or Homsap IGHV1-69*09 F or Homsap IGHV1-69*11 F	Homsap IGHJ4*02 F	94.79	IIPILNVA	11	ARGEVGTTIDY	2LH7-4	Homsap IGLV4-60*03 F		4.43762		2.275		0
3A6	Homsap IGHV1-69*06 F	Homsap IGHJ3*02 F	92.01	IVPVFGTA	19	ARDNGHYISGNYYSGGFHI	3KA6-2	Homsap IGKV3-15*01 F		7.34314		1.85		0
3A8	Homsap IGHV1-69*01 F, or Homsap IGHV1-69D*01 F	Homsap IGHJ6*03 F	93.4	IIPMLGTA	22	ARGTVYCSSPQACPEYYYYMEV	3LA8-2	Homsap IGLV3-19*01 F		4.43762		1.725		0
3B2	Homsap IGHV1-69*09 F	Homsap IGHJ3*02 F	93.06	IIPILDLP	20	ATDTGAYNWNDDVILDPFDI	3KB2-1	Homsap IGKV3-20*01 F		3.31409		1.8		0
4A3	Homsap IGHV1-69*01 F, or Homsap IGHV1-69*09 F or Homsap IGHV1-69D*01 F	Homsap IGHJ4*02 F	92.01	ISPTLHIP	22	ATDLSSQDYYDSDGLYSYYFDT	4KA3-3	Homsap IGKV3-20*01 F		3.31409		0.6125		0
4C1	Homsap IGHV1-69*09 F	Homsap IGHJ4*02 F	94.1	IIPILGRV	10	ARGNPGYFDY	4KC1-4	Homsap IGKV3-20*01 F		6.14636		1.875		0
4C5	Homsap IGHV1-69*01 F, or Homsap IGHV1-69*09 F or Homsap IGHV1-69D*01 F	Homsap IGHJ4*02 F	92.71	IVPMLAIG	27	AKSGRQFFDYGSHYFDSSGVYPDYFDY	4KC5-6	Homsap IGKV3-20*01 F		4.87268		2.3375		0
4D4	Homsap IGHV1-69*01 F, or Homsap IGHV1-69D*01 F	Homsap IGHJ6*03 F	95.83	IIPMLGTA	22	ARGSVYCSSPQACQDYYYYMDV	4LD4-3	Homsap IGLV3-19*01 F		4.43762		1.725		0
4H10	Homsap IGHV1-69*01 F, or Homsap IGHV1-69*09 F or Homsap IGHV1-69D*01 F	Homsap IGHJ3*02 F	93.75	IIPILSIT	20	ATDTGGYKWDDDGIVDVFHI	4KH10-5	Homsap IGKV3-20*01 F		4.24573		2.3375		0
5B1	Homsap IGHV1-69*01 F, or Homsap IGHV1-69*09 F or Homsap IGHV1-69D*01 F	Homsap IGHJ3*02 F	92.36	SIPILGIT	20	ARDTGGYKWDDDTIFDAFAM	5KB1-5	Homsap IGKV3-20*01 F		4.24792		1.725		0
5C2	Homsap IGHV1-69*01 F, or Homsap IGHV1-69D*01 F	Homsap IGHJ3*02 F	93.06	ILPFLGRP	22	ASPDSSDYYDGSDTGKEYAFAI	5KC2-1	Homsap IGKV3-20*01 F		3.87219		0.85		2
5C9	Homsap IGHV1-69*01 F, or Homsap IGHV1-69D*01 F	Homsap IGHJ4*02 F	91.32	IVPIFGTV	13	ARDRGYYMYFLDY	5LC9-1	Homsap IGLV3-19*01 F		6.29065		2.1875		0
6A7	Homsap IGHV1-69*01 F, or Homsap IGHV1-69*09 F or Homsap IGHV1-69D*01 F	Homsap IGHJ3*02 F	94.79	IIPILEIV	20	ATDTGRYNWDDDAILDAFHI	6KA7-1	Homsap IGKV3-20*01 F		4.24573		2.6125		0
6B9	Homsap IGHV1-69*01 F, or Homsap IGHV1-69D*01 F	Homsap IGHJ4*02 F	94.1	IIPIFGTV	13	ARDRGYQMYIFDS	6LB9-3	Homsap IGLV3-19*01 F		6.29358		2.225		1
6C1	Homsap IGHV1-69*01 F, or Homsap IGHV1-69D*01 F	Homsap IGHJ4*02 F	94.79	IIPILVTA	28	ASYQPEILGTPLEEDYSDISGYLYPLDC	6KC1-3	Homsap IGKV3-20*01 F		3.26282		2.625		0
6C12	Homsap IGHV1-69*01 F, or Homsap IGHV1-69*09 F or Homsap IGHV1-69D*01 F	Homsap IGHJ5*02 F	94.44	IFPILGIT	12	ARGPPYDSNYFS	6KC12-1	Homsap IGKV3-20*01 F		6.14636		2.175		0
6C2	Homsap IGHV1-69*09 F	Homsap IGHJ3*02 F	94.1	IIPILDIT	21	ASREDGYYYDSSVYPYDAFHI	6KC2-2	Homsap IGKV3-15*01 F		4.41638		2		1
6C4	Homsap IGHV1-69*01 F, or Homsap IGHV1-69D*01 F	Homsap IGHJ3*02 F	96.18	IIPVFGTT	17	AREGKNVVVTDDFAFDI	6KC4-3	Homsap IGKV1-39*01 F, or Homsap IGKV1D-39*01 F		4.42004		1.575		0
6E5	Homsap IGHV1-69*01 F, or Homsap IGHV1-69*09 F or Homsap IGHV1-69D*01 F	Homsap IGHJ3*01 F	93.4	FMHILQIA	20	ATDTGGYNWDDDAILDAFHF	6KE5-3	Homsap IGKV3-20*01 F		3.87146		1.575		0
6H12	Homsap IGHV1-69*09 F	Homsap IGHJ3*01 F	95.49	IIPILDIV	20	ATDTGGYSWDDDGILDPFDV	6KH12-1	Homsap IGKV3-20*01 F		3.26282		2.6125		0
6H2	Homsap IGHV1-69*01 F, or Homsap IGHV1-69D*01 F	Homsap IGHJ3*02 F	94.79	IIPFVATP	22	TSPDWSEYYDTSDPLGENAFEI	6KH2-2	Homsap IGKV3-20*01 F		3.26282		1.7375		1
7A5	Homsap IGHV1-69*09 F	Homsap IGHJ4*02 F	90.62	VVPILDLA	12	ATDVSSISVIAL	7KA5-5	Homsap IGKV2-24*01 F		3.74988		2.15		0
7B5	Homsap IGHV1-69*09 F	Homsap IGHJ4*02 F	95.14	IMPILGIA	10	ARGNPGYLDY	7KB5-1	Homsap IGKV3-20*01 F		6.14636		2.375		0
7B7	Homsap IGHV1-69*08 F, or Homsap IGHV1-69*09 F	Homsap IGHJ5*02 F	93.4	IIPILRTP	15	ARDLLTGTNSFGFDP	7LB7-5	Homsap IGLV3-25*03 F		4.43762		1.1125		0
7C12	Homsap IGHV1-69*01 F, or Homsap IGHV1-69*09 F or Homsap IGHV1-69D*01 F	Homsap IGHJ3*02 F	94.44	IIPMLEIA	20	ARDRGGYSWDDDGVLDAFHI	7KC12-3	Homsap IGKV3-20*01 F		4.58337		1.9875		0
7E10	Homsap IGHV1-69*01 F, or Homsap IGHV1-69D*01 F	Homsap IGHJ4*02 F	89.58	IFPIFGST	13	ARDRGYQLYYFES	7LE10-1	Homsap IGLV3-19*01 F		6.29211		1.3875		0
