# Supplementary material for: VH1-69 Utilizing Antibodies Are Capable of Mediating Non-neutralizing Fc-Mediated Effector Functions Against the Transmitted/Founder gp120
Source: Front Immunol. 2019 Jan 15;9:3163. doi: 10.3389/fimmu.2018.03163 (PMC6341001; doi:10.3389/fimmu.2018.03163)
Supplement: Supplementary Table 3 — Quantification of VH1-69 mAb binding affinity for autologous T/F gp120. The affinity of VH1-69 utilizing mAbs for binding to the autologous T/F Env gp120 protein was determined on an Octet RED96. The molarity of gp120 utilized for measurement, calculated KD and KD error, kon and kon error, kdis and kdis error, X2, and R2 values are reported. Average KD, kon, and kdis values are reported for each set of measurements. Median X2 (and range), R2 (and range), KD, kon, and kdis are reported for each individual. [file Table_3.XLSX]

## Sheet: kinetics
R774F
mAb	Conc. (µM)	KD (M)	KD Error	kon(1/Ms)	kon Error	kdis(1/s)	kdis Error	Full X^2	Full R^2	Mean KD (M)	Mean kon(1/Ms)	Mean kdis(1/s)
R774F 2A12	0.25	9.492e-09	9.386e-11	15460	114.4	0.0001467	9.628e-07	0.0417	0.9963
R774F 2A12	0.375	6.2e-09	7.824e-11	16380	100.6	0.0001015	1.119e-06	0.0975	0.9938
R774F 2A12	0.5	2.611e-09	1.94e-10	21720	160.7	5.671e-05	4.193e-06	0.1933	0.9879
R774F 2A12	0.5	3.313e-09	5.762e-11	18510	85.04	6.133e-05	1.029e-06	0.1322	0.993
R774F 2A12	1	1.473e-09	4.331e-10	15000	167.3	2.21e-05	6.492e-06	0.7412	0.9583
R774F 2A12	1	1.199e-08	1.464e-10	12490	77.85	0.0001497	1.573e-06	0.1914	0.9792
R774F 2A12	1.5	1.387e-08	2.178e-10	11320	94.33	0.000157	2.089e-06	0.5105	0.9497	6.99271e-09	15840	9.92914e-05
R774F 2A2	1	5.984e-09	2.082e-10	3061	19.26	1.832e-05	6.266e-07	0.0191	0.9986
R774F 2A2	1.5	1.185e-08	2.076e-10	3271	14.34	3.875e-05	6.575e-07	0.0431	0.9981
R774F 2A2	1.5	4.791e-09	5.046e-10	2601	13.81	1.246e-05	1.311e-06	0.2632	0.9929	7.54167e-09	2977.67	2.31767e-05
R774F 2A7	1.19	8.828e-08	2.803e-09	943.2	19.73	8.327e-05	1.988e-06	0.1175	0.9899
R774F 2A7	1.5	6.907e-08	2.211e-09	748.4	11.56	5.169e-05	1.449e-06	0.0875	0.9947
R774F 2A7	2.38	8.54e-08	2.671e-09	734.7	9.386	6.275e-05	1.791e-06	0.1509	0.9908	8.09167e-08	808.767	6.59033e-05
R774F 2B6	0.5	5.401e-09	1.33e-10	10270	36.67	5.546e-05	1.352e-06	0.0129	0.9993
R774F 2B6	1	4.199e-09	3.602e-10	7955	45.53	3.34e-05	2.859e-06	0.1098	0.9958
R774F 2B6	3	8.427e-09	1.187e-09	4494	40.97	3.787e-05	5.324e-06	0.8812	0.9761	6.009e-09	7573	4.22433e-05
R774F 2C6	0.5	1.511e-08	1.745e-10	7847	32.42	0.0001186	1.278e-06	0.0043	0.9994
R774F 2C6	1	2.603e-08	4.238e-10	5728	31.38	0.0001491	2.286e-06	0.03	0.9977
R774F 2C6	3	4.192e-08	1.761e-09	3160	31.07	0.0001325	5.41e-06	0.4576	0.9814	2.76867e-08	5578.33	0.0001334
R774F 2E9	1.19	5.156e-08	1.485e-09	1293	17.44	6.667e-05	1.696e-06	0.1012	0.9921
R774F 2E9	1.5	4.222e-08	9.847e-10	1204	9.364	5.083e-05	1.118e-06	0.0635	0.9964
R774F 2E9	2.38	1.018e-07	2.414e-09	759.5	8.469	7.729e-05	1.618e-06	0.1334	0.9924	6.51933e-08	1085.5	6.493e-05
R774F 2F3	1	3.779e-08	3.151e-10	3335	20.67	0.000126	7.028e-07	0.0184	0.9981
R774F 2F3	1.19	2.817e-08	8.051e-10	2127	18.33	5.994e-05	1.633e-06	0.1475	0.9908
R774F 2F3	1.5	3.654e-08	2.915e-10	3728	18.37	0.0001362	8.546e-07	0.0609	0.9966
R774F 2F3	1.5	2.317e-08	5.292e-10	2249	11.33	5.212e-05	1.161e-06	0.1406	0.9948	3.14175e-08	2859.75	9.3565e-05
R774F 2G2	0.5	2.07e-08	2.871e-10	9196	60	0.0001903	2.33e-06	0.0108	0.9978
R774F 2G2	1	3.594e-08	5.811e-10	6139	44.21	0.0002206	3.194e-06	0.0461	0.9952
R774F 2G2	3	6.192e-08	1.891e-09	3315	34.45	0.0002053	5.893e-06	0.4698	0.9761	3.952e-08	6216.67	0.0002054
R774F 2G8	1.19	1.604e-08	4.577e-10	5141	39.39	8.245e-05	2.266e-06	0.3468	0.9673
R774F 2G8	1.5	2.494e-08	5.758e-10	2779	16.49	6.93e-05	1.546e-06	0.1825	0.9893
R774F 2G8	2.38	4.774e-08	1.133e-09	2127	16.95	0.0001015	2.27e-06	0.3883	0.9725	2.95733e-08	3349	8.44167e-05
R774F 2H7	1.19	4.257e-07	1.51e-07	57.42	19.79	2.444e-05	2.04e-06	0.1344	0.9918
R774F 2H7	1.5	1.034e-07	2.094e-09	608.1	7.757	6.288e-05	9.891e-07	0.0475	0.9976
R774F 2H7	2.38	2.633e-07	8.183e-09	302.3	7.407	7.961e-05	1.522e-06	0.1258	0.9946
R774F 2H7	3.17	1.794e-08	8.944e-10	2656	21.36	4.764e-05	2.344e-06	1.002	0.951	2.02585e-07	905.955	5.36425e-05
R774F 5A12	0.5	6.288e-09	1.7e-10	11660	54.66	7.329e-05	1.952e-06	0.0197	0.9984
R774F 5A12	1	7.865e-09	3.818e-10	8731	54.9	6.867e-05	3.306e-06	0.0992	0.9938
R774F 5A12	3	3.905e-09	1.7e-09	4365	55.75	1.704e-05	7.417e-06	1.0366	0.9536	6.01933e-09	8252	5.3e-05
R774F 5B11	1.19	1.176e-07	6.62e-09	381.6	16.19	4.486e-05	1.662e-06	0.081	0.9939
R774F 5B11	1.5	6.312e-08	2.465e-09	545	9.497	3.44e-05	1.202e-06	0.0592	0.9966
R774F 5B11	2.38	1.778e-07	5.475e-09	343.5	6.973	6.109e-05	1.414e-06	0.0927	0.9952	1.19507e-07	423.367	4.67833e-05
R774F 5C6	1	1.039e-08	1.972e-10	3615	21.06	3.755e-05	6.784e-07	0.0219	0.9982
R774F 5C6	1.5	1.192e-08	1.852e-10	3884	15.77	4.63e-05	6.944e-07	0.0465	0.9977
R774F 5C6	1.5	9.724e-09	4.808e-10	2960	15.86	2.879e-05	1.415e-06	0.2884	0.9907	1.0678e-08	3486.33	3.75467e-05
R774F 5C7	1.19	1e-12	1.119e-09	1679	20.57	1e-07		0.1514	0.9907
R774F 5C7	1.5	1e-12	1.136e-09	1356	13.42	1e-07		0.1405	0.9936
R774F 5C7	2.38	1e-12	2.6e-09	826.7	11.76	1e-07		0.2463	0.988	1e-12	1287.23	1e-07
R774F 5D2	0.5	3.358e-08	3.613e-10	6429	43.58	0.0002159	1.804e-06	0.0051	0.9989
R774F 5D2	1	4.382e-08	6.215e-10	4615	32.13	0.0002022	2.499e-06	0.0212	0.9975
R774F 5D2	3	5.838e-08	2.261e-09	2790	32.04	0.0001629	6.024e-06	0.3406	0.9788	4.526e-08	4611.33	0.000193667
R774F 5G4	0.5	2.187e-08	2.559e-10	7651	42.96	0.0001673	1.718e-06	0.0053	0.9989
R774F 5G4	1	3.512e-08	4.393e-10	5271	27.94	0.0001851	2.098e-06	0.017	0.9981
R774F 5G4	3	5.729e-08	2.015e-09	2688	27.12	0.000154	5.19e-06	0.2756	0.9849	3.80933e-08	5203.33	0.0001688
R774F 5H4	2.38	2.413e-07	6.069e-09	388.9	7.464	9.383e-05	1.526e-06	0.113	0.9943
R774F 5H4	3	8.012e-08	1.749e-09	1242	8.661	9.95e-05	2.058e-06	0.0414	0.9985
R774F 5H4	3.17	1.521e-08	9.292e-10	2586	21.11	3.934e-05	2.381e-06	1.0318	0.9506	1.1221e-07	1405.63	7.75567e-05
							Median	0.113	0.9938	3.14175e-08	3349	6.59033e-05
							Range	0.00-1.04	0.95-1.00
R53F
mAb	Conc. (µM)	KD (M)	KD Error	kon(1/Ms)	kon Error	kdis(1/s)	kdis Error	Full X^2	Full R^2	Mean KD (M)	Mean kon(1/Ms)	Mean kdis(1/s)
R53F 3D1	0.3854	1.958e-08	1.285e-10	8596	32.55	0.0001683	9.017e-07	0.0227	0.997
R53F 3D1	0.7708	1.768e-08	2.374e-10	6530	32.83	0.0001154	1.437e-06	0.1968	0.9892
R53F 3D1	0.7708	2.486e-08	2.985e-10	5979	33.63	0.0001486	1.577e-06	0.1431	0.9878
R53F 3D1	1.03	2.623e-08	3.132e-10	5721	30.47	0.0001501	1.604e-06	0.2654	0.9848
R53F 3D1	1.54	2.589e-08	4.441e-10	4395	26.57	0.0001138	1.827e-06	0.6491	0.9767	2.2848e-08	6244.2	0.00013924
							Median	0.1968	0.9878	2.2848e-08	6244.2	0.00013924
							Range	0.02-0.65	0.98-1.00
Z1800M
mAb	Conc. (µM)	KD (M)	KD Error	kon(1/Ms)	kon Error	kdis(1/s)	kdis Error	Full X^2	Full R^2	Mean KD (M)	Mean kon(1/Ms)	Mean kdis(1/s)
Z1800M 1A6	2.5	5.708e-07	3.444e-07	82.12	46.33	4.687e-05	1.002e-05	0.0565	0.9786
Z1800M 1A6	3.58	8.865e-08	1.535e-09	2843	19.73	0.0002521	3.999e-06	0.0175	0.9895
Z1800M 1A6	3.58	1.515e-07	2.164e-09	1578	11.14	0.0002391	2.969e-06	0.0184	0.9961	2.70317e-07	1501.04	0.000179357
Z1800M 1C1	2.5	6.681e-07	8.858e-07	34.2	43.15	2.285e-05	9.302e-06	0.057	0.9804
Z1800M 1C1	3.58	2.058e-07	3.158e-09	1489	13.7	0.0003064	3.762e-06	0.0136	0.994
Z1800M 1C1	3.58	2.792e-07	7.8e-09	767	14.56	0.0002141	4.39e-06	0.029	0.9933	3.84367e-07	763.4	0.000181117
Z1800M 1E5	1.5	1.261e-07	2.846e-09	1896	30.23	0.000239	3.823e-06	0.0159	0.9949
Z1800M 1E5	2	1.281e-07	1.897e-09	1827	16.7	0.0002341	2.726e-06	0.0188	0.9973
Z1800M 1E5	2	5.864e-08	1.711e-09	1994	20.33	0.000117	3.196e-06	0.0121	0.9961
Z1800M 1E5	3.58	7.179e-08	3.69e-09	1688	23.49	0.0001212	5.996e-06	0.1992	0.9833	9.61575e-08	1851.25	0.000177825
Z1800M 1G12	2.5	1.462e-07	7.544e-09	506	14.76	7.398e-05	3.148e-06	0.0332	0.9972
Z1800M 1G12	3.58	1.435e-08	1.211e-09	4035	33.44	5.791e-05	4.864e-06	0.4297	0.9787	8.0275e-08	2270.5	6.5945e-05
Z1800M 2B2	2.5	1.221e-05	1.277e-05	52.5	54.91	0.0006409	1.365e-05	0.0778	0.9639
Z1800M 2B2	3.58	2.136e-07	1.497e-09	3040	15.25	0.0006495	3.176e-06	0.0354	0.9942
Z1800M 2B2	3.58	3.646e-07	3.878e-09	2195	18.96	0.0008002	4.962e-06	0.0851	0.9891	4.26273e-06	1762.5	0.000696867
Z1800M 2C10	3.58	2.02e-08	2.02e-09	3430	40.6	6.93e-05	6.89e-06	0.4416	0.9625
Z1800M 2C10	2.5	1.98e-06	1.04e-06	47.7	24.8	9.46e-05	5.44e-06	0.0666	0.9926
Z1800M 2C10	2	3.506e-08	8.669e-10	4049	26.64	0.0001419	3.383e-06	0.0745	0.9938
Z1800M 2C10	2	2.08e-08	9.881e-10	4196	33.12	8.729e-05	4.088e-06	0.0468	0.9907
Z1800M 2C10	1.5	3.008e-08	5.469e-10	5220	28.09	0.000157	2.727e-06	0.0205	0.9961	4.17228e-07	3388.54	0.000110018
Z1800M 2G10	2.5	3.965e-07	1.025e-08	519.2	11.74	0.0002059	2.576e-06	0.0148	0.9981
Z1800M 2G10	3.58	4.18e-08	1.283e-09	2261	12.64	9.451e-05	2.851e-06	0.1011	0.9957
Z1800M 2G10	3.58	3.636e-08	2.115e-09	2201	20.17	8.003e-05	4.597e-06	0.1383	0.9888	1.5822e-07	1660.4	0.000126813
Z1800M 3A7	3.58	2.39e-07	2.956e-09	1089	8.551	0.0002603	2.489e-06	0.0277	0.9977
Z1800M 3A7	3	3.915e-07	4.187e-08	210.1	18.72	8.224e-05	4.864e-06	0.0781	0.9936	3.1525e-07	649.55	0.00017127
Z1800M 3D10	1.5	1.848e-08	1.37e-09	2592	30.03	4.79e-05	3.507e-06	0.0161	0.9955
Z1800M 3D10	2	2.829e-08	1.661e-09	1924	20.13	5.443e-05	3.144e-06	0.0283	0.9965
Z1800M 3D10	3.58	9.689e-09	3.03e-09	1527	17.94	1.479e-05	4.623e-06	0.076	0.9911	1.88197e-08	2014.33	3.904e-05
Z1800M 3D6	2	4.68e-08	7.889e-10	3205	17.08	0.00015	2.399e-06	0.0187	0.9973
Z1800M 3D6	3.58	5.889e-08	2.016e-09	2180	18.43	0.0001284	4.258e-06	0.1098	0.9903	5.2845e-08	2692.5	0.0001392
Z1800M 3F11	0.4167	3.876e-08	1.999e-10	12410	48.53	0.0004811	1.618e-06	0.0051	0.9989
Z1800M 3F11	0.8333	4.281e-08	3.525e-10	10090	51.16	0.0004319	2.803e-06	0.0326	0.9957
Z1800M 3F11	1.67	5.45e-08	8.07e-10	7069	55.72	0.0003853	4.829e-06	0.1917	0.9828
Z1800M 3F11	2.5	1.45e-07	1.047e-09	4852	25.66	0.0007034	3.461e-06	0.0355	0.9932	7.02675e-08	8605.25	0.000500425
Z1800M 4B9	0.8333	9.856e-07	1.176e-06	102.1	121.5	0.0001007	8.891e-06	0.0221	0.9828
Z1800M 4B9	1.67	1.067e-07	1.349e-09	3291	26.67	0.0003511	3.41e-06	0.0123	0.995	5.4615e-07	1696.55	0.0002259
Z1800M 4C10	2	6.869e-08	1.118e-09	4056	30.82	0.0002786	4.011e-06	0.0586	0.9909
Z1800M 4C10	3.58	3.877e-08	1.123e-09	4267	33	0.0001654	4.619e-06	0.156	0.9791	5.373e-08	4161.5	0.000222
Z1800M 4C8	2.5	1.216e-06	6.014e-08	416.5	20.22	0.0005063	4.777e-06	0.0321	0.9932
Z1800M 4C8	3.58	2.02e-07	2.381e-09	4270	39.39	0.0008627	6.322e-06	0.2384	0.9767	7.09e-07	2343.25	0.0006845
Z1800M 4E12	3	3.39e-08	9.45e-10	4420	30.1	0.00015	4.05e-06	0.3583	0.9862
Z1800M 4E12	2	5.23e-08	1.48e-09	3280	32.4	0.000172	4.53e-06	0.092	0.9902
Z1800M 4E12	3.58	7.641e-08	1.314e-09	3092	19.81	0.0002363	3.77e-06	0.1614	0.9901
Z1800M 4E12	3	3.885e-08	1.721e-09	2964	27.66	0.0001152	4.986e-06	0.2298	0.9855	5.0365e-08	3439	0.000168375
Z1800M 5D2	0.4167	4.275e-09	1.117e-10	15220	58.17	6.505e-05	1.682e-06	0.0131	0.9987
Z1800M 5D2	0.8333	5.427e-09	2.548e-10	11790	63.88	6.396e-05	2.983e-06	0.0746	0.9946
Z1800M 5D2	1.67	1.262e-08	6.378e-10	7862	65.96	9.924e-05	4.945e-06	0.3598	0.9797	7.44067e-09	11624	7.60833e-05
Z1800M 6B11	1.5	2.8e-08	8.176e-10	3378	23.97	9.458e-05	2.68e-06	0.0168	0.997
Z1800M 6B11	2	1.26e-08	7.908e-10	3052	17.19	3.845e-05	2.403e-06	0.0248	0.9975
Z1800M 6B11	2	5.092e-09	1.399e-09	2657	25.61	1.353e-05	3.713e-06	0.0327	0.9943	1.52307e-08	3029	4.88533e-05
Z1800M 6H1K	0.96	2.488e-07	8.195e-09	1422	44.22	0.0003537	3.844e-06	0.0054	0.9955
Z1800M 6H1K	1.83	4.733e-07	1.355e-08	792.6	21.41	0.0003751	3.557e-06	0.0101	0.9962	3.6105e-07	1107.3	0.0003644
Z1800M 6H1L	0.96	4.821e-08	2.275e-09	3285	80.98	0.0001584	6.373e-06	0.0099	0.9858
Z1800M 6H1L	1.83	3.084e-07	7.779e-09	1134	25.32	0.0003498	4.105e-06	0.009	0.9946	1.78305e-07	2209.5	0.0002541
Z1800M 7A11	1	2.26e-08	3.696e-10	6358	31.8	0.0001437	2.237e-06	0.0126	0.9977
Z1800M 7A11	1.5	2.367e-08	6.468e-10	5220	33.98	0.0001236	3.279e-06	0.0425	0.9943
Z1800M 7A11	3.58	1.426e-08	1.567e-09	3291	29.36	4.691e-05	5.139e-06	0.4818	0.9807
Z1800M 7A11	3.58	2.698e-08	1.489e-09	3775	35.4	0.0001019	5.54e-06	0.2643	0.9734	2.18775e-08	4661	0.000104027
Z1800M 7C2	2	4.021e-08	1.104e-09	5389	51.59	0.0002167	5.573e-06	0.0783	0.9781
Z1800M 7C2	3.58	4.537e-08	1.006e-09	5558	49.11	0.0002522	5.125e-06	0.0883	0.9667	4.279e-08	5473.5	0.00023445
Z1800M 7H3	2.5	7.516e-08	4.415e-09	896.9	17.95	6.741e-05	3.723e-06	0.058	0.9957
Z1800M 7H3	3.58	2.056e-08	1.512e-09	3983	40.31	8.192e-05	5.965e-06	0.5285	0.9671	4.786e-08	2439.95	7.4665e-05
							Median	0.04465	0.99325	8.82162e-08	2306.88	0.000174548
							Range	0.01-0.53	0.96-1.00
Z1047M
mAb	Conc. (µM)	KD (M)	KD Error	kon(1/Ms)	kon Error	kdis(1/s)	kdis Error	Full X^2	Full R^2	Mean KD (M)	Mean kon(1/Ms)	Mean kdis(1/s)
Z1047M 1B9	3	1e-12	2.928e-09	1901	26.17	1e-07		0.3494	0.9871
Z1047M 1B9	1	1e-12	1.97e-09	2129	51.11	1e-07		0.0746	0.9949
Z1047M 1B9	0.5	1e-12	2.937e-09	2453	171.5	1e-07		0.1069	0.9876
Z1047M 1B9	2.5	1e-12	1.957e-09	1530	18.84	1e-07		1.5965	0.9658
Z1047M 1B9	1.5	1e-12	1.149e-09	1855	19.92	1e-07		0.5879	0.9856	1e-12	1973.6	1e-07
Z1047M 1B12	3	1e-12	5.36e-09	1190	27.1	1e-07		0.1908	0.9861
Z1047M 1B12	1	1e-12	1.01e-08	848	101	1e-07		0.1148	0.9833
Z1047M 1B12	0.5	1e-12	6.28e-09	2410	360	1e-07		0.1683	0.9554
Z1047M 1B12	2.5	1e-12	2.697e-09	975.7	14.27	1e-07		0.6844	0.9788	1e-12	1355.92	1e-07
Z1047M 1C4	3	1.099e-07	3.878e-09	1495	22.51	0.0001643	5.244e-06	0.1908	0.9888
Z1047M 1C4	1	2.378e-07	1.599e-08	714.7	45.06	0.0001699	3.975e-06	0.0311	0.9956
Z1047M 1C4	0.5	5.001e-08	2.897e-08	487.8	214.2	2.439e-05	9.215e-06	0.065	0.9818
Z1047M 1C4	3.5	1.673e-07	5.173e-09	633.6	10.19	0.000106	2.8e-06	0.6413	0.9748
Z1047M 1C4	2.5	1.898e-07	7.306e-09	488.3	12.56	9.266e-05	2.654e-06	0.427	0.9815
Z1047M 1C4	1.5	5.236e-07	4.747e-08	197.7	17.37	0.0001035	2.322e-06	0.1912	0.9882	2.13068e-07	669.517	0.000110125
Z1047M 1C7	3.5	8.601e-08	4.404e-09	1530	24.7	0.0001316	6.397e-06	0.3012	0.982
Z1047M 1C7	2.5	9.966e-08	3.751e-09	1536	25.86	0.0001531	5.153e-06	0.1307	0.99
Z1047M 1C7	1.5	9.792e-08	3.793e-09	1441	34.13	0.0001411	4.326e-06	0.0513	0.9941
Z1047M 1C7	3.5	1.092e-07	2.915e-09	870	9.235	9.5e-05	2.327e-06	0.5981	0.9796
Z1047M 1C7	2.5	1.331e-07	4.029e-09	708.2	11.75	9.429e-05	2.386e-06	0.426	0.9834
Z1047M 1C7	1.5	1.876e-07	7.354e-09	505.2	16.26	9.479e-05	2.12e-06	0.208	0.9892	1.18915e-07	1098.4	0.000118313
Z1047M 1D11	5.08	3.275e-07	4.485e-09	302.3	2.541	9.903e-05	1.07e-06	0.2021	0.9969
Z1047M 1D11	5.08	1.071e-06	4.982e-08	86.01	3.69	9.216e-05	1.654e-06	0.2811	0.9939
Z1047M 1D11	4.5	1.483e-06	2.146e-07	33.55	4.69	4.976e-05	1.845e-06	0.2768	0.9929	9.605e-07	140.62	8.03167e-05
Z1047M 1E5	5.08	5.45e-07	1.02e-08	217	3.16	0.000118	1.38e-06	0.2254	0.9952
Z1047M 1E5	5.08	8.961e-06	5.549e-06	9.454	5.848	8.471e-05	2.65e-06	0.4244	0.9868
Z1047M 1E5	5.08	7.713e-07	6.726e-08	51.64	3.91	3.983e-05	1.723e-06	0.1808	0.9936	3.42577e-06	92.698	8.08467e-05
Z1047M 1F10	3.5	1.679e-08	3.204e-09	2377	35.28	3.991e-05	7.592e-06	0.6651	0.9682
Z1047M 1F10	2.5	1.855e-08	1.954e-09	3110	37.87	5.768e-05	6.038e-06	0.3289	0.9811
Z1047M 1F10	1.5	2.188e-08	1.27e-09	3578	40.59	7.827e-05	4.456e-06	0.1263	0.9918
Z1047M 1F10	3.5	2.202e-08	1.918e-09	1614	17.31	3.554e-05	3.073e-06	1.9358	0.9445
Z1047M 1F10	2.5	2.078e-08	1.437e-09	1952	19.67	4.055e-05	2.774e-06	1.3202	0.9609
Z1047M 1F10	1.5	2.031e-08	9.237e-10	2425	22.11	4.926e-05	2.195e-06	0.6301	0.9807	2.0055e-08	2509.33	5.02017e-05
Z1047M 1G4	5.08	5.348e-07	6.015e-09	328.1	2.875	0.0001754	1.237e-06	0.2325	0.9957
Z1047M 1G4	5.08	9.483e-07	2.049e-08	183.9	3.585	0.0001744	1.624e-06	0.2453	0.9935
Z1047M 1G4	4.5	1.171e-06	4.69e-08	117.7	4.456	0.0001379	1.797e-06	0.2396	0.9926	8.847e-07	209.9	0.000162567
Z1047M 1H12	5.08	5.539e-07	7.673e-09	296.3	3.232	0.0001641	1.402e-06	0.2282	0.9946
Z1047M 1H12	5.08	1.39e-05	5.996e-06	11.55	4.981	0.0001606	2.338e-06	0.3121	0.9891
Z1047M 1H12	4.5	7.481e-06	6.529e-06	9.505	8.284	7.111e-05	3.303e-06	0.4671	0.9803	7.31163e-06	105.785	0.000131937
Z1047M 3A1	3	1e-12	2.903e-09	1992	27.57	1e-07		0.3287	0.9857
Z1047M 3A1	1	1e-12	1.361e-09	3659	63.97	1e-07		0.0964	0.9924
Z1047M 3A1	0.5	1e-12	1.275e-09	5752	183.1	1e-07		0.1017	0.9859
Z1047M 3A1	1.75	1e-12	6.472e-10	2101	12.02	1e-07		0.4219	0.9929
Z1047M 3A1	1.5	1e-12	1.217e-09	1562	17.03	1e-07		0.621	0.9892	1e-12	3013.2	1e-07
Z1047M 3A2	5.08	2.766e-07	4.073e-09	337	2.755	9.322e-05	1.142e-06	0.2494	0.9963
Z1047M 3A2	5.08	1.748e-06	1.38e-07	52.21	3.993	9.124e-05	1.801e-06	0.2961	0.993
Z1047M 3A2	4.5	2.3e-06	7.196e-07	17.12	5.281	3.937e-05	2.073e-06	0.3064	0.9914	1.44153e-06	135.443	7.461e-05
Z1047M 3B9	3.5	1e-12	5.68e-09	1600	36.4	1e-07		0.6394	0.9676
Z1047M 3B9	2.5	1e-12	4.06e-09	1840	40	1e-07		0.354	0.9799
Z1047M 3B9	1.5	1e-12	2.3e-09	2560	50.9	1e-07		0.1442	0.9889
Z1047M 3B9	3.5	1e-12	3.055e-09	1177	16.76	1e-07		1.9007	0.9483
Z1047M 3B9	2.5	1e-12	2.722e-09	1263	20.04	1e-07		1.4666	0.9608
Z1047M 3B9	1.5	1e-12	1.923e-09	1489	25.4	1e-07		0.7898	0.9773	1e-12	1654.83	1e-07
Z1047M 3C4	3.5	9.112e-09	3.197e-09	785.7	9.992	7.159e-06	2.51e-06	0.9031	0.9789
Z1047M 3C4	2.5	8.702e-09	3.102e-09	790.5	12.71	6.878e-06	2.45e-06	0.6785	0.9828
Z1047M 3C4	1.5	9.575e-09	3.572e-09	617.8	17.7	5.916e-06	2.2e-06	0.3814	0.9886	9.12967e-09	731.333	6.651e-06
Z1047M 3C12	3.5	6.41e-07	8.673e-07	42.59	52.14	2.73e-05	1.574e-05	0.3988	0.9532
Z1047M 3C12	3.5	2.505e-06	1.838e-06	22.13	16.12	5.542e-05	4.957e-06	0.6971	0.9606
Z1047M 3C12	5.08	4.381e-07	4.676e-09	430.7	3.342	0.0001887	1.383e-06	0.2894	0.9941
Z1047M 3C12	5.08	1.046e-06	2.502e-08	186.8	4.097	0.0001954	1.871e-06	0.2942	0.9912
Z1047M 3C12	4.5	1.317e-06	5.627e-08	130.8	5.337	0.0001723	2.18e-06	0.307	0.9888	1.18942e-06	162.604	0.000127824
Z1047M 3D6	3	1e-12	3.016e-09	2186	32.45	1e-07		0.5374	0.9807
Z1047M 3D6	1	1e-12	1.253e-09	3816	61.84	1e-07		0.1176	0.9928
Z1047M 3D6	0.5	1e-12	1.564e-09	3130	117.5	1e-07		0.0614	0.9938
Z1047M 3D6	1.75	1e-12	6.866e-10	2307	14.62	1e-07		0.614	0.9898
Z1047M 3D6	1.5	1e-12	1.417e-09	1616	20.66	1e-07		0.8919	0.9845	1e-12	2611	1e-07
Z1047M 3E3	3	1.708e-08	1.872e-09	2629	25.86	4.492e-05	4.902e-06	0.2857	0.9874
Z1047M 3E3	1	1.489e-08	1.341e-09	2969	48.6	4.421e-05	3.917e-06	0.0697	0.995
Z1047M 3E3	3.5	2.85e-08	2.32e-09	2150	21.8	6.12e-05	4.94e-06	0.2894	0.9876
Z1047M 3E3	2.5	8.44e-09	2.75e-09	2050	30.7	1.73e-05	5.62e-06	0.2648	0.9873
Z1047M 3E3	1.5	1.2e-08	1.77e-09	2510	37.8	3.01e-05	4.42e-06	0.0988	0.9931
Z1047M 3E3	3.5	4.784e-08	1.688e-09	1329	10.65	6.36e-05	2.185e-06	1.0591	0.9763
Z1047M 3E3	2.5	4.321e-08	1.959e-09	1314	14.46	5.68e-05	2.497e-06	0.9427	0.976
Z1047M 3E3	1.5	4.909e-08	1.975e-09	1284	19.73	6.303e-05	2.344e-06	0.5508	0.984	2.76312e-08	2029.38	4.7645e-05
Z1047M 3F3	3.5	1.311e-07	1.559e-08	289.5	13.87	3.795e-05	4.131e-06	0.0741	0.9953
Z1047M 3F3	3.5	1.4e-07	4.349e-09	385	5.221	5.391e-05	1.506e-06	0.2481	0.9941
Z1047M 3F3	3.5	8.882e-08	3.683e-09	388.2	4.776	3.448e-05	1.365e-06	0.171	0.9951
Z1047M 3F3	2.5	1.242e-07	1.632e-07	21.82	14.37	2.709e-06	3.082e-06	0.4781	0.9832	1.2103e-07	271.13	3.22623e-05
Z1047M 3F5	3	5.847e-07	1.923e-08	510.3	15.27	0.0002984	4.078e-06	0.0479	0.9949
Z1047M 3F5	1	1.008e-06	1.421e-06	117.7	165.3	0.0001186	1.457e-05	0.1099	0.9589
Z1047M 3F5	3.5	5.021e-07	1.408e-08	574.5	13.75	0.0002885	4.216e-06	0.0641	0.9943
Z1047M 3F5	2.5	4.012e-06	5.193e-06	32.72	42.28	0.0001313	9.348e-06	0.1741	0.9805
Z1047M 3F5	1.5	7.68e-07	7.358e-07	101.9	96.2	7.823e-05	1.259e-05	0.1311	0.968
Z1047M 3F5	3.5	4.851e-07	9.3e-09	341.2	5.536	0.0001655	1.692e-06	0.1907	0.9925
Z1047M 3F5	2.5	6.537e-06	6.274e-06	16.44	15.77	0.0001075	3.553e-06	0.4461	0.9776	1.98527e-06	242.109	0.000169719
Z1047M 3G3	1	1e-12	5.527e-10	9487	92.59	1e-07		0.383	0.9845
Z1047M 3G3	0.5	1e-12	2.878e-10	13120	111.6	1e-07		0.1278	0.9939
Z1047M 3G3	0.5	1e-12	2.173e-10	9193	69.25	1e-07		0.8901	0.9824	1e-12	10600	1e-07
Z1047M 3G6	3	2.67e-06	2.24e-06	30.9	25.8	8.25e-05	6.77e-06	0.108	0.9893
Z1047M 3G6	3.5	1.51e-06	2.42e-07	85.4	13.41	0.0001289	4.134e-06	0.0549	0.9955
Z1047M 3G6	3.5	1.539e-06	1.339e-07	66.3	5.652	0.000102	1.766e-06	0.1945	0.9932	1.90633e-06	60.8667	0.000104467
Z1047M 7B11	3	1.616e-08	2.714e-09	1781	22.14	2.877e-05	4.82e-06	0.1415	0.9905
Z1047M 7B11	3.5	4.643e-09	2.691e-09	1675	18.29	7.777e-06	4.507e-06	0.1617	0.9913
Z1047M 7B11	3.5	2.699e-08	1.823e-09	1133	9.276	3.059e-05	2.051e-06	0.6927	0.9821
Z1047M 7B11	2.5	1.48e-08	2.683e-09	945.1	13.53	1.399e-05	2.528e-06	0.6546	0.9801
Z1047M 7B11	1.5	3.56e-08	5.226e-09	517.9	20.68	1.844e-05	2.604e-06	0.4366	0.9846	1.96386e-08	1210.4	1.99134e-05
							Median	0.2894	0.9875	1.18915e-07	731.333	5.02017e-05
							Range	0.03-1.94	0.94-1.00
R1142F
mAb	Conc. (µM)	KD (M)	KD Error	kon(1/Ms)	kon Error	kdis(1/s)	kdis Error	Full X^2	Full R^2	Mean KD (M)	Mean kon(1/Ms)	Mean kdis(1/s)
R1142F 1B2	0.5	4.3e-09	7.528e-10	5851	64.56	2.516e-05	4.396e-06	0.1193	0.9687
R1142F 1B2	1	1.774e-08	4.967e-10	5184	32.33	9.199e-05	2.51e-06	0.3246	0.9869
R1142F 1B2	0.75	1.522e-08	4.628e-10	5765	39.93	8.771e-05	2.598e-06	0.2521	0.9878
R1142F 1B2	0.5	1.2e-08	4.371e-10	5592	46.27	6.711e-05	2.381e-06	0.1321	0.9925	1.2315e-08	5598	6.79925e-05
R1142F 1D8	1.33	1.853e-07	1.707e-09	2273	14.55	0.000421	2.79e-06	0.3112	0.987
R1142F 1D8	0.6667	1.377e-07	1.235e-09	2981	20.55	0.0004107	2.357e-06	0.0825	0.9928
R1142F 1D8	0.8333	9.267e-08	2.025e-09	3024	38.79	0.0002802	4.957e-06	0.1653	0.9628
R1142F 1D8	0.5	8.252e-08	2.522e-09	2297	46.71	0.0001895	4.325e-06	0.0904	0.9806
R1142F 1D8	1.25	1.422e-07	1.296e-09	1856	9.872	0.0002639	1.952e-06	0.1229	0.9945
R1142F 1D8	1	2.033e-07	3.297e-09	1317	15.83	0.0002677	2.918e-06	0.1213	0.9905	1.40615e-07	2291.33	0.0003055
R1142F 1G8	1	9.485e-09	4.879e-10	5300	33.89	5.027e-05	2.566e-06	0.4508	0.986
R1142F 1G8	0.75	7.864e-09	4.344e-10	6020	41.26	4.734e-05	2.595e-06	0.3252	0.9875
R1142F 1G8	0.5	5.335e-09	3.904e-10	6134	48.03	3.273e-05	2.381e-06	0.1709	0.9921	7.56133e-09	5818	4.34467e-05
R1142F 2B7	1	1.75e-08	5.035e-10	6438	47.62	0.0001127	3.133e-06	0.6237	0.9745
R1142F 2B7	0.75	1.252e-08	4.923e-10	7145	60.41	8.948e-05	3.435e-06	0.532	0.9742
R1142F 2B7	0.5	1.06e-08	4.522e-10	7420	70.15	7.864e-05	3.272e-06	0.3111	0.9829	1.354e-08	7001	9.36067e-05
R1142F 2C8	1	4.607e-08	5.646e-10	6667	46.34	0.0003071	3.1e-06	0.5488	0.976
R1142F 2C8	0.75	4.138e-08	4.95e-10	7666	53.88	0.0003172	3.071e-06	0.3807	0.9794
R1142F 2C8	0.5	3.805e-08	4.24e-10	8327	58.54	0.0003168	2.739e-06	0.1932	0.9873	4.18333e-08	7553.33	0.0003137
R1142F 2F6	1.33	3.516e-07	6.21e-09	591.5	8.42	0.000208	2.174e-06	0.0946	0.9955
R1142F 2F6	0.8333	2.804e-07	5.89e-08	292.3	52.99	8.196e-05	8.699e-06	0.2006	0.9397
R1142F 2F6	1.25	6.049e-07	4.286e-08	210.3	13.78	0.0001272	3.429e-06	0.1761	0.9905	4.123e-07	364.7	0.000139053
R1142F 3B11	1	<1.0E-12	1.279e-09	4976	81.44	<1.0E-07		1.8281	0.9303
R1142F 3B11	0.75	<1.0E-12	6.948e-10	5743	62.5	<1.0E-07		0.6549	0.9734
R1142F 3B11	0.5	1.467e-10	3.364e-10	7253	52.78	1.064e-06	2.44e-06	0.1781	0.991	1.467e-10	7253	1.064e-06
R1142F 3C5	1	3.286e-08	1.704e-09	2798	43.88	9.194e-05	4.543e-06	0.5494	0.9713
R1142F 3C5	0.75	4.525e-08	1.395e-09	2999	44.33	0.0001357	3.674e-06	0.286	0.983
R1142F 3C5	0.5	4.757e-08	1.022e-09	3498	47.57	0.0001664	2.768e-06	0.0995	0.9912	4.18933e-08	3098.33	0.000131347
R1142F 4D3	1	3.355e-09	6.516e-10	5847	54.52	1.962e-05	3.806e-06	0.8031	0.967
R1142F 4D3	0.75	6.125e-09	5.085e-10	6328	52.55	3.876e-05	3.201e-06	0.4707	0.9808
R1142F 4D3	0.5	8.312e-09	3.019e-10	7414	47.43	6.162e-05	2.204e-06	0.1532	0.9924	5.93067e-09	6529.67	4e-05
							Median	0.2521	0.986	1.354e-08	5818	9.36067e-05
							Range	0.08-1.07	0.93-1.00
R66M
mAb	Conc. (µM)	KD (M)	KD Error	kon(1/Ms)	kon Error	kdis(1/s)	kdis Error	Full X^2	Full R^2	Mean KD (M)	Mean kon(1/Ms)	Mean kdis(1/s)
R66M 1D10	0.6667	1.031e-08	2.957e-10	12640	87.59	0.0001303	3.626e-06	0.0994	0.9927
R66M 1D10	1.07	1.236e-08	4.228e-10	10450	77.96	0.0001291	4.311e-06	0.2307	0.9867
R66M 1D10	1.33	6.057e-09	7.205e-10	8141	84.07	4.931e-05	5.843e-06	0.4074	0.9764	9.57567e-09	10410.3	0.000102903
R66M 1E4	0.6667	9.744e-09	1.413e-10	15520	57.84	0.0001512	2.119e-06	0.0221	0.9972
R66M 1E4	1.07	1.692e-08	2.987e-10	13360	82.47	0.000226	3.738e-06	0.1091	0.9881
R66M 1E4	1.33	1.813e-08	3.677e-10	13760	108.5	0.0002495	4.662e-06	0.1101	0.9758	1.49313e-08	14213.3	0.0002089
R66M 1F7	0.6667	5.316e-09	3.03e-10	10550	71.49	5.609e-05	3.175e-06	0.0639	0.9952
R66M 1F7	1.07	8.748e-09	4.185e-10	8771	58.82	7.673e-05	3.634e-06	0.1356	0.9921
R66M 1F7	1.33	7.746e-09	5.326e-10	8176	62.31	6.333e-05	4.327e-06	0.2265	0.9872	7.27e-09	9165.67	6.53833e-05
R66M 1G10	0.125	6.501e-09	1.084e-10	20680	182.9	0.0001345	1.902e-06	0.0027	0.9988
R66M 1G10	0.25	7.899e-09	1.68e-10	8929	67.55	7.053e-05	1.402e-06	0.0038	0.9994
R66M 1G10	1.33	1.322e-08	5.447e-10	6789	46.2	8.977e-05	3.647e-06	0.0997	0.9923	9.20667e-09	12132.7	9.82667e-05
R66M 1G4	0.6667	7.156e-09	2.015e-10	6079	23.56	4.35e-05	1.213e-06	0.0099	0.9995
R66M 1G4	1.07	1.243e-08	2.282e-10	5734	17.21	7.129e-05	1.291e-06	0.0193	0.9993
R66M 1G4	1.33	1.998e-09	6.332e-10	4243	28.31	8.478e-06	2.686e-06	0.0775	0.997	7.19467e-09	5352	4.10893e-05
R66M 2B6	1	6.617e-10	3.336e-10	17310	174.8	1.145e-05	5.772e-06	0.462	0.9643
R66M 2B6	0.5	4.932e-10	1.942e-10	23090	181.5	1.139e-05	4.482e-06	0.1857	0.9863
R66M 2B6	0.25	1.483e-09	1.05e-10	30120	195	4.466e-05	3.148e-06	0.0567	0.9952
R66M 2B6	0.125	2.128e-09	6.843e-11	33970	235.7	7.228e-05	2.27e-06	0.0159	0.9981	1.19147e-09	26122.5	3.4945e-05
R66M 2C5	0.125	2.109e-09	4.545e-10	10180	430.7	2.148e-05	4.539e-06	0.0093	0.9939
R66M 2C5	0.6667	2.736e-09	1.447e-10	13570	50.1	3.713e-05	1.959e-06	0.033	0.9979
R66M 2C5	1	1.64e-09	3.669e-10	13520	115.1	2.217e-05	4.958e-06	0.0805	0.9789
R66M 2C5	1.07	4.373e-09	2.35e-10	11490	53.33	5.027e-05	2.691e-06	0.0941	0.9948
R66M 2C5	1.33	3.611e-09	4.094e-10	11690	95.72	4.221e-05	4.773e-06	0.2096	0.9781	2.8938e-09	12090	3.4652e-05
R66M 2D10	0.125	1.137e-10	1.309e-10	32870	450.2	3.737e-06	4.303e-06	0.027	0.9931
R66M 2D10	0.1667	3.194e-09	7.03e-11	33300	186.3	0.0001064	2.264e-06	0.0053	0.9978
R66M 2D10	0.25	2.499e-10	1.439e-10	27160	233.5	6.787e-06	3.907e-06	0.0382	0.9929
R66M 2D10	0.3333	3.143e-09	1.1e-10	22820	115.3	7.171e-05	2.483e-06	0.0121	0.9969
R66M 2D10	0.6667	3.863e-09	1.942e-10	17750	105	6.856e-05	3.424e-06	0.0365	0.9915	2.11272e-09	26780	5.14388e-05
R66M 2G11	0.0625	1e-12	3.42e-10	26400	1740	1e-07		0.0389	0.9777
R66M 2G11	0.125	1e-12	1.86e-10	28900	551	1e-07		0.0321	0.9909
R66M 2G11	0.25	1e-12	2.22e-10	17100	201	1e-07		0.0339	0.9951
R66M 2G11	0.5	1e-12	2.88e-10	13700	118	1e-07		0.0662	0.993
R66M 2G11	0.5	1e-12	2.173e-10	12170	186.6	1e-07		0.2571	0.9704
R66M 2G11	1	1e-12	4.09e-10	11400	93.5	1e-07		0.1759	0.9848
R66M 2G11	1	1e-12	1.115e-10	10310	52.39	1e-07		0.0871	0.9912	1e-12	17140	1e-07
R66M 2H2	0.125	5.922e-09	5.28e-10	10390	451.1	6.155e-05	4.793e-06	0.0089	0.993
R66M 2H2	0.25	2.331e-09	2.197e-10	11770	127.7	2.742e-05	2.568e-06	0.0061	0.9978
R66M 2H2	0.5	3.816e-09	1.662e-10	14660	73.97	5.596e-05	2.421e-06	0.0104	0.9971
R66M 2H2	1	7.874e-09	2.627e-10	14010	85.51	0.0001103	3.617e-06	0.0426	0.9883	4.98575e-09	12707.5	6.38075e-05
R66M 2H7	0.125	6.44e-08	5.38e-08	786	648	5.06e-05	7.02e-06	0.0196	0.9875
R66M 2H7	0.25	5.99e-08	4.72e-09	1820	134	0.000109	2.94e-06	0.0108	0.9977
R66M 2H7	0.5	2.14e-08	3.7e-10	6140	49.1	0.000132	2.01e-06	0.0131	0.9986
R66M 2H7	1	2.03e-08	3.82e-10	6500	34.2	0.000132	2.38e-06	0.0433	0.9973	4.15e-08	3811.5	0.0001059
R66M 3A6	0.25	2.728e-08	4.299e-10	12030	149.2	0.0003281	3.186e-06	0.0053	0.9966
R66M 3A6	0.5	2.721e-08	2.676e-10	9411	52.84	0.000256	2.068e-06	0.0073	0.9984
R66M 3A6	1	2.805e-08	2.118e-10	8474	25.99	0.0002377	1.641e-06	0.0102	0.9986
R66M 3A6	2	2.601e-08	5.67e-10	6360	37.14	0.0001654	3.474e-06	0.1131	0.9905	2.71375e-08	9068.75	0.0002468
R66M 3B2	0.6667	7.678e-09	1.798e-10	8215	30.14	6.307e-05	1.459e-06	0.0153	0.9991
R66M 3B2	1.07	1.081e-08	1.978e-10	7826	23.14	8.459e-05	1.528e-06	0.0268	0.9988
R66M 3B2	1.33	1.905e-07	1.191e-09	6782	37.58	0.001292	3.744e-06	0.037	0.996	6.96627e-08	7607.67	0.000479887
R66M 4A3	1	7.143e-10	9.032e-10	5717	51.3	4.084e-06	5.163e-06	0.0202	0.9956
R66M 4A3	1	1.404e-08	5.283e-10	5858	42.51	8.223e-05	3.037e-06	0.0186	0.9959
R66M 4A3	1.33	3.811e-09	6.4e-10	6261	49.08	2.386e-05	4.003e-06	0.0927	0.9913	6.18843e-09	5945.33	3.67247e-05
R66M 4C1	0.0625	3.13e-09	3.3e-11	74540	424.2	0.0002333	2.07e-06	0.0042	0.9983
R66M 4C1	0.125	3.739e-09	3.342e-11	56200	200.8	0.0002101	1.722e-06	0.0061	0.9986
R66M 4C1	0.25	2.905e-09	6.528e-11	40390	185.8	0.0001173	2.581e-06	0.0247	0.9958	3.258e-09	57043.3	0.0001869
R66M 4C5	1	7.514e-09	4.927e-10	7004	51.43	5.263e-05	3.429e-06	0.0302	0.9945
R66M 4C5	1.33	5.88e-09	3.26e-10	10500	60.2	6.14e-05	3.38e-06	0.1502	0.9904
R66M 4C5	1.33	1.03e-07	7.69e-10	9830	60.4	0.00101	4.32e-06	0.0936	0.9919
R66M 4C5	2	6.233e-09	5.863e-10	7242	52.36	4.514e-05	4.233e-06	0.099	0.9845	3.06568e-08	8644	0.000292292
R66M 4D4	0.0625	1.91e-09	3.88e-11	102000	822	0.000195	3.64e-06	0.0312	0.9938
R66M 4D4	0.0625	9.777e-10	1.349e-11	188100	772.2	0.0001839	2.423e-06	0.0167	0.9957
R66M 4D4	0.125	2.5e-09	5.42e-11	83500	616	0.000209	4.25e-06	0.0677	0.9879
R66M 4D4	0.125	1.097e-09	2.77e-11	130200	772.1	0.0001428	3.506e-06	0.0478	0.9875
R66M 4D4	0.25	2.812e-09	9.573e-11	61770	586.7	0.0001737	5.678e-06	0.1866	0.9678
R66M 4D4	0.25	6.665e-10	6.79e-11	88630	983.2	5.907e-05	5.983e-06	0.193	0.9467	1.66053e-09	109033	0.000160578
R66M 4H10	0.0625	2.612e-09	3.585e-11	118400	847.6	0.0003092	3.621e-06	0.031	0.9931
R66M 4H10	0.125	3.347e-09	4.811e-11	100200	691.6	0.0003354	4.229e-06	0.0698	0.9858
R66M 4H10	0.25	4.52e-09	8.238e-11	71980	623.3	0.0003254	5.218e-06	0.156	0.9691
R66M 4H10	0.3333	6.867e-09	2.014e-10	9537	69.48	6.549e-05	1.86e-06	0.0042	0.9988
R66M 4H10	0.6667	7.719e-09	2.486e-10	8588	44.09	6.63e-05	2.107e-06	0.0114	0.9981	5.013e-09	61741	0.000220358
R66M 5B1	0.6667	4.378e-09	2.652e-10	7927	43.09	3.47e-05	2.093e-06	0.0225	0.9982
R66M 5B1	1.07	4.495e-09	4.337e-10	6870	42.76	3.088e-05	2.973e-06	0.074	0.9957
R66M 5B1	1.33	9.989e-09	3.715e-10	6104	27.06	6.098e-05	2.251e-06	0.0625	0.9973	6.28733e-09	6967	4.21867e-05
R66M 5C2	0.6667	3.293e-09	1.122e-10	14310	42.13	4.712e-05	1.599e-06	0.0226	0.9985
R66M 5C2	1.07	1.869e-09	3.282e-10	11300	72.77	2.112e-05	3.706e-06	0.1679	0.9902
R66M 5C2	1.33	3.713e-09	3.008e-10	10430	55.84	3.873e-05	3.131e-06	0.1434	0.9919	2.95833e-09	12013.3	3.56567e-05
R66M 6A7	0.25	1e-12	1.317e-09	9459	611.5	1e-07		0.0815	0.9642
R66M 6A7	0.5	1e-12	3.71e-09	2460	218	1e-07		0.1552	0.9807
R66M 6A7	1	1e-12	1.31e-09	3900	66.5	1e-07		0.1102	0.9916
R66M 6A7	1	1e-12	6.695e-10	4241	91.96	1e-07		0.3295	0.9709
R66M 6A7	1.33	1e-12	1.132e-09	4063	47.97	1e-07		0.1709	0.9917
R66M 6A7	2	1e-12	1.16e-09	3940	36.4	1e-07		0.209	0.9896
R66M 6A7	2	1e-12	2.703e-10	4337	24	1e-07		0.1386	0.9922	1e-12	4628.57	1e-07
R66M 6C1	1	3.57e-09	3.47e-10	7650	41.4	2.73e-05	2.65e-06	0.0301	0.9967
R66M 6C1	2	2.41e-09	4.16e-10	8240	48.9	1.98e-05	3.42e-06	0.1087	0.9886
R66M 6C1	2	4.509e-09	3.057e-10	9707	51.26	4.377e-05	2.958e-06	0.0706	0.9898	3.49633e-09	8532.33	3.029e-05
R66M 6C12	0.1667	1.142e-08	8.398e-11	31340	152.2	0.0003579	1.976e-06	0.0018	0.9984
R66M 6C12	0.3333	1.043e-08	9.572e-11	25370	102.9	0.0002646	2.178e-06	0.0044	0.9974
R66M 6C12	0.6667	8.612e-09	2.013e-10	20500	135.4	0.0001766	3.959e-06	0.0238	0.9868
R66M 6C12	1.04	2.84e-07	1.571e-08	600.7	31.6	0.0001706	2.911e-06	0.0148	0.9977	7.86155e-08	19452.7	0.000242425
R66M 6C2	1.33	1.353e-08	4.638e-10	8141	52.76	0.0001101	3.707e-06	0.1041	0.9907
R66M 6C2	2	3.44e-09	1.118e-09	5708	63.93	1.963e-05	6.379e-06	0.2511	0.9715
R66M 6C2	3.17	4.615e-09	1.294e-09	1904	18.65	8.787e-06	2.463e-06	0.1617	0.9895	7.195e-09	5251	4.61723e-05
R66M 6E5	0.6667	6.037e-09	1.874e-10	9474	38.07	5.719e-05	1.76e-06	0.0225	0.9987
R66M 6E5	1.07	4.888e-09	3.925e-10	8134	49.65	3.976e-05	3.183e-06	0.1088	0.9946
R66M 6E5	1.33	7.586e-09	4.239e-10	8530	53.42	6.47e-05	3.593e-06	0.152	0.9911	6.17033e-09	8712.67	5.38833e-05
R66M 6H12	2	1e-12	3.001e-10	4709	30.34	1e-07		0.2079	0.988
R66M 6H12	1	1e-12	8.073e-10	4351	114.3	1e-07		0.5853	0.9572
R66M 6H12	2	1e-12	1.427e-09	4973	64.6	1e-07		0.4821	0.9706
R66M 6H12	1	1e-12	1.403e-09	6351	130	1e-07		0.421	0.9689
R66M 6H12	0.5	1e-12	6.945e-10	8145	147.9	1e-07		0.1165	0.9899
R66M 6H12	0.25	1e-12	1.468e-09	6859	485.2	1e-07		0.198	0.9756
R66M 6H12	0.125	1e-12	2.68e-09	4921	1241	1e-07		0.161	0.9644	1e-12	5758.43	1e-07
R66M 6H2	0.5	1e-12	7.664e-10	12060	265.3	1e-07		0.166	0.9684
R66M 6H2	0.25	1e-12	5.243e-10	15040	406.9	1e-07		0.0826	0.9815
R66M 6H2	1.33	1e-12	7.965e-10	8253	96.4	1e-07		0.1794	0.9691	1e-12	11784.3	1e-07
R66M 7A5	0.0625	9.224e-09	6.209e-11	64810	376.3	0.0005978	2.034e-06	0.0033	0.9985
R66M 7A5	0.125	1.135e-08	5.179e-11	56610	199.9	0.0006426	1.857e-06	0.0057	0.9985
R66M 7A5	0.25	1.49e-08	7.11e-11	42270	143.1	0.0006296	2.118e-06	0.0138	0.9975
R66M 7A5	0.5	1.38e-08	1.2e-10	31740	158	0.0004379	3.123e-06	0.0534	0.9915
R66M 7A5	1	1.933e-08	2.558e-10	22600	179.9	0.000437	4.619e-06	0.1768	0.9743	1.37208e-08	43606	0.00054898
R66M 7B5	0.0625	1.197e-09	4.183e-11	66740	560	7.991e-05	2.71e-06	0.0068	0.9973
R66M 7B5	0.125	1.956e-09	3.991e-11	46560	202.6	9.109e-05	1.816e-06	0.0064	0.9986
R66M 7B5	0.25	3.233e-09	4.931e-11	34850	110.6	0.0001127	1.681e-06	0.0114	0.9985
R66M 7B5	0.5	1.232e-09	1.076e-10	26370	128.2	3.25e-05	2.833e-06	0.0587	0.9937
R66M 7B5	1	2.498e-09	2e-10	19430	134.1	4.853e-05	3.87e-06	0.1705	0.9817	2.0232e-09	38790	7.2946e-05
R66M 7B7	0.0625	3.871e-09	2.603e-11	124400	558.6	0.0004816	2.41e-06	0.0135	0.997
R66M 7B7	0.125	5.607e-09	2.634e-11	90080	267	0.0005051	1.84e-06	0.0125	0.9979
R66M 7B7	0.25	7.329e-09	4.312e-11	70970	266.2	0.0005201	2.358e-06	0.0311	0.9951
R66M 7B7	0.5	6.502e-09	7.492e-11	52270	321.4	0.0003399	3.312e-06	0.0949	0.9842
R66M 7B7	1	8.835e-09	1.321e-10	40000	369.8	0.0003534	4.152e-06	0.2049	0.9643	6.4288e-09	75544	0.00044002
R66M 7C12	1	1e-12	7.25e-10	8660	105	1e-07		0.2839	0.9799
R66M 7C12	0.5	1e-12	3.89e-10	9600	101	1e-07		0.0654	0.995
R66M 7C12	0.25	1e-12	2.66e-10	15000	206	1e-07		0.0439	0.9951
R66M 7C12	0.125	1e-12	7.33e-10	9720	678	1e-07		0.0558	0.9879
R66M 7C12	0.0625	1e-12	2.93e-10	41800	2430	1e-07		0.0738	0.9636	1e-12	16956	1e-07
R66M 7E10	1	1e-12	1.498e-09	4146	81.43	1e-07		0.0493	0.9873
R66M 7E10	2	1e-12	3.57e-10	2995	7.657	1e-07		0.0047	0.9995
R66M 7E10	2	1e-12	6.194e-09	986.8	37.08	1e-07		0.1824	0.9898	1e-12	2709.27	1e-07
							Median	0.0587	0.9923	5.59167e-09	11898.8	5.88454e-05
							Range	0.00-0.59	0.95-1.00
