# Supplementary material for: VH1-69 Utilizing Antibodies Are Capable of Mediating Non-neutralizing Fc-Mediated Effector Functions Against the Transmitted/Founder gp120
Source: Front Immunol. 2019 Jan 15;9:3163. doi: 10.3389/fimmu.2018.03163 (PMC6341001; doi:10.3389/fimmu.2018.03163)
Supplement: Supplementary Table 4 — Neutralizing and non-neutralizing Fc-mediated effector function of VH1-69 utilizing antibodies. The ability of virions pseudotyped with autologous T/F Env to infect TZM bl indicator cells in the presence of 10 μg/ml of each mAb was assayed in triplicate, and repeated independently as quantity allowed. Non-neutralizing Fc-mediated effector function was quantified via GranToxiLux assay, in a mAb dilution series of 5, 1, and 0.2 μg/ml against CEM.NKr.CCR5 cells coated with autologous T/F Env gp120. Values reported are the mean peak percentage of cells positive for Granzyme B (GzB) activity over this dilution series, after subtraction of background activity, utilizing effector cells from two independent HIV-negative effector cell donors. [file Table_4.XLSX]

## Sheet: effector functions
R774F
mAb	T/F Infectivity with 10 ug/ml mAb	Peak Granzyme B Percentage
2A12	1.1	8.92
2A2	1.05	0.73
2A7	1.04	3.12
2B6	0.99	7.83
2C6	1.01	0.835
2E9	0.93	1
2F3	1.07	17.52
2G2	1.05	2.79
2G8	0.93	11.12
2H7	1.1	2.19
5A12	1.03	4.87
5B11	0.97	1.06
5C6	0.96
5C7	1.03	2.98
5D2	1.01	0.81
5G4	1.05	2.27
5H4	1.04	1.35
5H8	1.14	2.1
R53F
mAb	T/F Infectivity with 10 ug/ml mAb	Peak Granzyme B Percentage
3D1	0.91	0
Z1800M
mAb	T/F Infectivity with 10 ug/ml mAb	Peak Granzyme B Percentage
1A6	1.06	13.59
1C1	1	3.25
1E5	1	14.24
1G12	1.07	14.19
2B2	1.15	15.54
2C10	1.13	4.69
2G10	1.08
3A7	0.79
3D10	1.14	15.94
3D6	1.02	28.55
3F11	0.68	0
4B9	0.94
4C10	1.23	10.79
4C8	1.22	14.99
4E12	0.76	0.82
5D2	0.79	1.15
6B11	1.3	13.44
6H1-L	1.08	0.04
6H1-K	1.07	0
7A11	1.1	15.15
7C2	1.03	9.89
7H3	1.1
Z1047M
mAb	T/F Infectivity with 10 ug/ml mAb	Peak Granzyme B Percentage
1B12	1.03	0
1B6	1.01	22.785
1B9	0.88	0
1C4	1	2.515
1C7	0.97	4.77
1D11	0.83	2.295
1E5	0.96	5.545
1F10	1.07	22.185
1G4	0.91	0.34
1H12	0.97	4.805
3A1	0.96	0
3A2	0.97	2.18
3B9	0.92	18.75
3C12	1.04	2.44
3C4	1.05	18.35
3D6	0.94	0
3E2	1.01	0.14
3E3	1.03
3F3	0.87	26.45
3F5	0.89	1.55
3G3	0.99	0
3G6	0.96	1.105
7B11	0.95	0
R1142F
mAb	T/F Infectivity with 10 ug/ml mAb	Peak Granzyme B Percentage
1B2	0.95	0.27
1D8		26.88
1G8	0.7	0
2B7	0.99	0.84
2C8	0.96	0.6
2D11	1.07	0
2F6	0.72	0
3B11		27.13
R66M
mAb	T/F Infectivity with 10 ug/ml mAb	Peak Granzyme B Percentage	VRC01	3074	PGT121	7C12
1D10	1.03	32.33	102	97	44	1
1E4	0.75	4.81	85	81	53	1
1F7	0.68	0	18	87	76	14
1G10	0.78	2.01	82	90	7	1
1G4	0.7	3.15	80	88	6	1
2A5	1.18	2.93	54	82	70	1
2B6	0.61
2C5	0.76	1.14	68	50	48	23
2D10	80%	39.38	62	87	76	75
2G11	0.84	0	52	79	75	63
2H2	1.09	5.41	70	76	40	1
2H7	0.72	6.31	78	66	63
3A6	1.14	38.77	73	98	94	72
3B2	0.78	8.37	76	74	41	1
4A3	0.96	5.01	89	63	1	1
4C1	117%	32.33	84	90	83	73
4C5	0.97	5.97	91	89	20	1
4H10	0.73	1.39	61	98	62	1
5B1	0.91
5C2	0.85
5C9	1.08	0.08	78	63	58	64
6A7	0.75
6B9	0.81
6C1	0.71	4.81	88	93	18	2
6C12	0.965	31.37	86	98	37	37
6C2	1.03	2.12	67	83	42	1
6C4	1.22
6E5	0.75	3.07	59	81	46	1
6H12	0.64	0.37	42	87	52	13
6H2	0.88	4.96	63	51	44	13
7A5	0.82
7B5	1	32.67	91	106	84	95
7B7	0.74	41.37	74	84	87	36
7C12	0.53	0.53	70	92	58	7
7E10	1.3	8.97	82	88	84	30
